# Supplementary material for: WRN helicase safeguards deprotected replication forks in BRCA2-mutated cancer cells
Source: Nat Commun. 2021 Nov 12;12:6561. doi: 10.1038/s41467-021-26811-w (PMC8590011; doi:10.1038/s41467-021-26811-w)
Supplement: Supplementary file 4 — Source Data [file 41467_2021_26811_MOESM4_ESM.zip]

Archive with 2 entries (2 files):
- Brosh Source Data/286547_2_supp_5953914_r0kkcm.xlsx
- Brosh Source Data/286547_2_supp_5954041_r0k7kh.pptx
