# Supplementary material for: WRN helicase safeguards deprotected replication forks in BRCA2-mutated cancer cells
Source: Nat Commun. 2021 Nov 12;12:6561. doi: 10.1038/s41467-021-26811-w (PMC8590011; doi:10.1038/s41467-021-26811-w)
Supplement: Supplementary file 4 — Source Data [file 41467_2021_26811_MOESM4_ESM.zip › Brosh Source Data/286547_2_supp_5953914_r0kkcm.xlsx]

## Sheet: Fig 1b
siCtrl/EV	siBRCA2/EV	siBRCA2/WRN-WT	siBRCA2/WRN-K577M	siBRCA2/WRN-E84A	siBRCA2/WRN-K577M/E84A
1.60724	0.427006	1.20578	0.61755	0.771744	0.706716
1.64986	0.851068	0.506734	0.629109	0.726957	0.362314
1.22409	0.269416	1.65388	0.948698	0.592043	0.732252
0.962493	1.0786	1.89961	0.626251	0.575012	0.476358
0.94018	0.645689	0.573459	0.669483	1.32401	0.754613
1.33183	0.223817	0.964805	0.673574	1.2973	0.405437
1.29197	0.550646	1.17333	0.969789	0.430511	0.724356
0.708672	0.450378	0.662359	0.404967	0.789347	0.675941
0.889553	0.594875	1.22377	0.485354	3.6885	0.218883
1.26052	0.213447	1.79272	0.494678	3.21691	0.340588
1.64029	0.528661	0.872699	0.567646	1.06907	0.409711
1.25103	0.879352	0.707985	1.47509	0.835859	0.773272
1.48555	0.189141	0.768692	0.650739	1.61207	0.975014
1.61739	0.387425	0.805425	0.618182	0.9975	0.783112
1.00709	0.655473	0.507087	0.745732	1.26298	1.61371
0.735824	1.21947	1.02972	0.647121	0.960569	0.387465
0.619654	0.509991	0.836594	0.965288	0.704875	0.807384
0.649983	0.475655	1.42821	0.646183	2.47163	2.14935
0.789064	0.291468	0.970033	0.623953	1.0091	0.547713
0.786902	0.279944	0.200877	0.724286	1.3444	0.417662
1.84391	0.424264	0.408927	0.242284	0.728366	0.853163
0.532962	4.51207	1.05007	0.804984	1.32966	0.309684
1.28234	0.627929	1.28646	0.837544	0.822335	0.699714
2.5147	0.67419	1.85388	0.423096	3.32423	0.440171
0.796104	0.320246	1.23705	0.623369	0.942655	0.451647
0.225598	0.780379	0.462801	0.642862	1.4053	0.672971
0.618244	0.408758	0.53932	1.26237	0.677127	0.661734
0.322735	1.18388	0.654335	0.167959	0.549094	1.1995
3.40808	1.05623	0.890256	0.781683	1.87361	0.569193
2.38935	0.810817	1.0942	0.320837	1.03865	0.533739
1.57139	0.540383	0.986548	0.679219	1.70275	0.647675
1.36187	0.229844	1.06	0.717929	5.19499	0.763015
1.17229	0.659182	0.688732	0.742593	6.79174	0.39369
1.00973	0.608593	0.734132	0.52873	1.58283	1.07459
1.18104	1.11841	0.381499	0.492635	1.61697	0.66613
2.54951	0.920689	0.873881	0.544395	1.8665	0.486194
0.838285	0.956982	0.599631	0.586265	0.522106	0.379595
1.47126	0.783149	0.471607	0.580262	0.571011	0.529274
1.20202	0.650922	0.847395	0.979781	0.428672	0.454545
0.938765	0.83787	0.523467	0.545856	0.629018	0.399948
0.810164	1.23102	0.98836	0.97529	1.11724	0.409023
0.938607	0.394909	0.68789	0.816439	1.39029	0.569459
0.846342	0.222378	0.385794	0.668326	0.755294	0.566264
0.767222	0.783162	0.723498	0.464968	0.647034	0.579659
1.92339	0.555202	0.771123	0.565067	0.569869	0.608276
1.76314	0.947269	0.584568	0.320683	2.17083	0.458076
0.680309	0.812179	1.08383	0.878872	0.44801	0.339947
1.33932	0.611494	0.595954	0.616131	0.598053	0.23434
1.97848	0.847975	0.807999	0.380521	0.676442	0.583131
0.234299	0.603236	0.623523	0.46341	0.671494	0.619628
3.31573	0.411851	0.521489	0.571051	0.383795	0.346319
0.667423	0.471419	0.678338	0.479712	1.06157	0.86895
1.35282	0.92962	0.701577	0.573132	0.552472	0.335477
0.593342	0.750828	0.868537	0.37699	2.58296	0.701815
0.95561	0.597724	0.671008	0.434878	3.59701	0.413984
0.768833	0.788425	0.85333	0.906179	0.77659	0.624695
0.797421	0.691747	0.591128	1.04975	1.08553	0.55753
0.886454	0.717179	1.15795	0.319568	1.01376	0.393665
1.20221	0.90668	1.08123	0.489694	0.671252	0.526145
0.606582	0.547452	1.08316	0.84764	5.12445	1.07335
1.44529	1.08877	0.840692	1.03173	3.73333	0.825544
0.44645	0.169459	0.748858	1.05505	1.21751	1.07379
1.13914	0.955998	0.520969	1.03349	0.423577	0.860009
0.602086	1.93995	1.06458	0.256404	1.40704	0.608386
0.959433	1.41361	1.84485	0.472875	1.60796	0.636728
1.39985	0.514859	1.035	0.869971	1.04856	0.724658
0.834892	0.47514	0.836951	0.923578	0.595759	1.22896
0.622409	0.575147	1.19922	0.470703	0.760716	0.62143
1.00086	2.565	0.827877	0.371311	0.799234	1.9191
1.22101	0.537741	1.42421	0.586647	0.784295	0.413204
1.29709	0.999514	0.849309	0.974733	0.520852	0.572687
0.476697	0.488322	2.02276	0.656264	0.872379	0.539324
1.3722	1.13176	2.23806	0.647834	1.00505	0.59596
0.809157	2.46728	1.9515	0.365743	1.05556	1.6705
0.734707	0.439776	0.861383	0.376937	0.486464	0.761455
1.2334	0.896067	0.304796	2.5696	0.524393	0.547289
0.642239	0.472516	0.721407	0.819925	0.54158	0.428027
1.38283	0.526891	0.882554	0.422183	0.747918	1.10051
0.413097	0.870975	1.72042	0.485027	0.94483	0.444033
0.79516	0.46263	0.979148	0.522845	0.772583	0.841435
0.835238	0.261571	0.772589	0.375186	0.325762	0.424455
0.807533	0.23671	0.260317	0.510716	0.757706	0.743382
0.514412	3.78469	0.19506	0.799933	0.756663	0.341463
0.260316	0.555724	0.526623	1.37729	0.754615	0.756887
0.653175	0.174439	0.660205	0.535258	0.239675	0.501635
1.2175	0.263554	0.546748	0.763698	0.432	0.80762
0.447816	0.950072	0.547658	1.27584	0.741466	0.497741
0.837098	0.5	0.837516	0.390226	0.631338	1.67586
0.482894	0.597704	0.84841	0.698665	0.524634	0.880733
0.698257	0.161273	0.425812	0.33456	0.567731	0.582467
0.56693	0.315064	0.605836	0.877627	0.733916	0.401413
0.672099	0.782688	0.597917	0.556284	0.497316	0.894146
0.635814	0.550059	0.654793	0.817896	0.941705	0.592299
0.973334	0.847197	0.842891	0.545652	0.845248	0.340089
0.906658	0.916502	1.51404	0.788395	0.845629	0.893713
0.781986	0.284716	1.66012	0.373869	0.531959	0.515947
0.855303	0.521496	1.84756	0.466839	1.24776	2.2491
0.672309	0.355067	1.56772	0.584206	0.817779	1.03807
0.689158	0.603453	1.04032	1.00184	0.909062	0.539439
0.646704	0.830936	0.629722	0.716663	0.277206	1.10046
0.440293	0.459506	0.862948	0.757108	1.27053	0.757154
1.3639	1.62537	0.843553	0.507836	0.596786	0.71677
0.699393	0.36575	0.411392	1.03502	0.439132	0.63476
0.853062	0.897691	0.39968	0.608192	0.736598	0.444616
0.817034	0.585799	0.585768	0.344159	0.995693	0.384456
1.10598	1.59409	0.915282	0.448237	0.838791	0.520121
1.24997	1.47046	0.633493	1.87389	0.299942	0.522659
0.60281	1.78087	1.20416	0.607251	0.700277	0.540217
0.819836	0.682218	0.518082	0.546296	0.647007	0.456838
0.845127	0.498741	0.863168	0.291144	0.623518	0.605615
1.48086	1.08629	0.857166	0.989311	0.819284	0.714643
0.733412	0.655046	0.89647	1.21293	0.768451	0.840563
1.05122	0.384197	0.880938	0.928751	0.324302	1.66952
0.637772	0.489215	0.746621	0.787593	0.954448	0.855469
0.669463	0.638065	0.93717	0.780752	0.585366	0.9007
0.711378	1.16031	0.572278	1.2313	0.205402	0.574377
0.947152	0.826835	0.585702	0.483301	1.10393	1.02181
0.66028	2.09345	0.264511	0.317299	1.10442	0.739291
0.788971	1.21591	0.775492	0.651821	0.79201	0.8755
0.712608	0.678596	0.777753	0.813078	1.19985	0.510647
0.592083	0.162358	1.23316	0.764803	0.189432	1.28366
0.779248	0.875718	1.07136	1.45166	1.68571	0.481093
1.23605	0.477076	2.15186	1.18248	0.731183	0.551661
0.500852	0.711834	1.00386	1.68193	0.205698	0.500124
1.2886	1.13288	0.967283	1.19109	0.733993	0.924697
1.86514	0.418526		0.490734	1.11584	0.325501
1.02019	0.411416		0.988329	0.837968	0.355101
0.589523	0.370395		0.713541	0.685581	0.370822
0.699956	0.67968		0.745848	0.250447	0.662357
0.567206	0.752064		0.537484	0.586078	0.600253
1.63714	0.473074		0.465806	0.677838	0.229351
1.27923	1.26101		0.798103	0.802077	0.622624
0.87292	0.769606		0.995782	0.272313	1.46275
1.31887	0.658678		0.479301	0.96101	0.457009
0.858422	0.549019		0.715085	1.5	0.490432
0.653829	0.304114		0.540699	0.622564	0.924253
0.391776	0.517639		0.442557	0.367456	0.0912812
0.951467	0.404955		0.50106	0.325359	0.320463
0.926404	0.406556		1.09299	0.670017	1.84147
0.485992	0.234766		0.775687	2.1528	1.43384
0.733694	0.636648		0.756166	0.517134	0.955376
0.644318	0.509667		0.421104	1.22479	1.83266
1.22808	0.380921		0.46207	0.521401	0.962125
0.998481	0.500623		0.44558	1.09822	1.02362
0.724882	1.63298		0.849111	0.737548	1.31162
1.77227	1.24914		0.620988	0.333014	0.492885
0.792183	0.923933		0.374007	0.82014	0.568657
0.607276	0.598581		0.451129	1	0.896573
1.13173	0.563039		0.617683	0.750015	0.758623
0.721303	0.713935		0.673248	0.913424	0.655321
0.633431	0.538233		0.434737	1.05947	0.487772
0.638124	0.894689		0.504989	0.650963	0.689238
0.485818	1.1599		0.543333	0.394736	0.485803
1.00462	1.3444		0.381674	0.55546	1.20677
0.922001	0.15886		0.576257	0.637706	0.793173
0.562373	0.456906		0.637417	0.670485	1.13124
0.805569	0.269106		0.855348	0.37931	0.336458
0.75	1.9234		0.542404	0.915016	1.39981
	0.929597		0.569404	0.608326	0.654194
	1.09322		0.818372
	0.617558		0.565668
	0.105379		0.291068
	0.475035		1.13192
	0.583271
	1.57083
	1.14362
	0.649886
	0.856741
	0.469394
	1.53035
	0.265215
	0.444987
	0.378145
	0.32621
	1.59975
	1.84876
	0.708097
	0.817179
	0.637842
	1.43473
	0.848738
	0.539935
	0.627696
	0.557207
	0.537192
	2.08
	0.687666
	0.368747
	0.914078
	0.628007
	0.625844
	0.314406
	0.659223
	0.808539
	1.13071
	0.768514
	0.609344
	0.295987
	0.595464
	1.0029
	0.676093
	0.187286
	0.432466
	0.316072
	0.775052

## Sheet: Fig 1e
siCtrl/EV	siBRCA2/EV	siBRCA2/WRN-WT	siBRCA2/WRN-K577M	siBRCA2/WRN-E84A	siBRCA2/WRN-K577M/E84A
0.864454	0.752969	0.788251	0.901156	0.641366	0.44056
2.95467	1.53748	0.410759	0.89634	0.584218	0.172379
2.93004	0.799502	2.23447	0.667082	1.84172	0.304179
2.28853	0.464872	1.23913	0.270112	1.96319	0.292096
0.840046	0.931889	2.04833	2.17585	1.2265	0.387054
1.97144	0.421112	1.06649	1.14176	0.469187	0.412582
1.72089	0.418485	0.410209	2.48316	1.19212	0.427931
2.58558	0.560599	0.901397	0.5	2.3709	0.727746
2.00978	0.810358	1.03325	0.555659	0.426474	0.447443
1.3278	1.08626	0.648975	0.701064	1.50873	0.871624
0.987646	1.23172	0.596627	0.862491	2.33058	0.390986
0.73773	0.362326	1.0255	2.50252	0.315813	0.500408
1.9245	1.65815	0.974311	0.53151	0.909575	0.851142
0.986942	0.698379	2.48666	0.310126	2.34469	0.795597
1.55062	0.860505	0.710992	0.735299	0.617365	0.452389
1.72117	2.31492	2.13476	1.25897	0.962388	0.720534
0.586676	0.44313	1.69978	0.91853	1.2459	0.655295
1.60974	0.566923	1.98577	0.271964	1.20267	0.660274
3.04075	1.38059	2.05748	0.546519	0.775807	0.543743
2.9844	2.70353	1.31604	1.09574	2.13146	0.342849
1.17223	1.94084	1.23229	1.27204	0.751506	0.899852
2.18977	0.919456	1.64112	1.26228	0.692701	0.765892
1.97759	0.552632	1.25	0.399353	0.552677	0.38335
1.2733	2.80944	0.470482	1.35391	0.436228	0.613941
0.582883	1.44563	2.94701	1.11085	0.950592	0.514799
1.58838	1.30167	0.784465	1.23308	0.843972	0.522903
0.907465	2.44909	1.53589	0.528883	0.910281	0.583303
2.3301	1.12356	1.32389	0.947642	0.810439	1.19041
0.780214	0.80384	1.39645	1.02579	0.749008	0.872918
1.0566	2.32128	2.09602	1.51364	0.79072	0.647453
2.60502	0.907004	0.677577	0.446105	0.21762	0.770564
0.936895	0.985141	1.42372	1.55753	0.742245	0.937694
1.52165	0.481721	1.42452	0.708164	0.40936	0.7668
1.29496	0.971446	0.763094	1.01677	0.956786	0.755828
0.845394	0.414293	0.153478	0.792755	0.151203	1.20309
1.08396	1.343	0.439801	0.550568	0.309238	0.598305
0.565228	0.814388	1.51521	0.579061	0.192987	0.948408
0.150231	1.29054	0.927623	0.857853	0.253493	0.383395
1.12139	1.33306	0.315473	1.16738	0.319992	0.206116
0.539343	2.22997	0.412559	2.04725	0.993034	0.767575
1.33616	1.20637	0.357794	0.415227	0.380952	0.163347
0.505934	1.64532	0.548195	0.657474	1.84526	0.454926
1.20591	1.83404	1.61532	0.174171	1.18398	2.15024
1.01012	1.52153	0.707311	0.353333	0.147884	0.849678
1.03822	0.916974	1.46213	1.05725	0.856861	0.86535
1.0466	0.798665	0.195757	0.506334	0.447393	0.675364
1.18252	0.139543	0.923758	0.59788	1.19955	0.526519
0.401687	0.880703	0.0902969	1.26905	0.683574	0.352686
1.0842	1.56749	0.126891	0.422353	0.265034	0.708812
0.768738	0.877135	0.96309	0.94462	0.666212	0.622545
0.801609	0.571265	0.274369	0.791259	0.846054	0.785977
1.14213	0.807354	0.189017	1.37573	0.859136	0.748768
1.64065	0.311401	0.394879	0.807319	0.198875	0.366098
1.141	0.52978	0.915525	0.765125	0.489102	0.790405
0.298275	0.889683	0.455723	2.03431	1.33573	0.495881
1.25607	0.697245	1.12625	0.744186	1.51808	0.770225
0.577929	0.342564	0.936903	1.23946	0.48719	1.22769
0.610784	2.07914	0.503746	1.45663	0.287407	0.310597
0.586632	0.811843	0.52354	0.483433	0.82902	0.177555
1.16111	1.00104	0.398279	0.336431	0.566229	0.478459
0.935537	0.456296	0.381028	0.208035	0.507342	0.20408
0.774367	0.55191	0.422287	0.325549	0.381537	0.748887
1.09175	0.823139	1.10819	0.286353	0.556915	0.165284
0.787974	0.597866	0.613215	0.231357	0.800391	0.575177
1.06245	0.468797	0.769169	0.644026	0.629917	0.438529
0.735555	0.4146	1.47142	0.870665	1.3177	0.798627
1.29924	1.17793	1.27159	0.523631	1.11397	0.204859
1.03591	1.06001	0.753413	0.857276	1.06778	0.244561
0.258193	0.260508	1.05804	0.328336	0.661319	0.67388
1.75545	0.588512	1.36852	0.591803	0.865932	0.619297
0.837004	1.55835	0.319357	1.29744	0.763445	0.422429
0.608557	0.729361	0.166834	0.769408	0.555189	0.723889
0.91611	0.28539	0.486919	1.28009	0.91947	0.666582
1.12739	1.20384	0.196358	0.654122	0.747648	0.781684
0.711274	0.948211	0.322638	0.757968	0.894427	0.746405
0.712782	0.98722	0.550514	0.290936	0.590889	0.721595
1.00218	0.679841	0.158029	1.78789	0.433098	0.42935
1.4062	0.336486	0.289671	1.07884	0.451472	0.174233
2.29189	0.518419	0.398261	0.52199	0.741058	0.699059
1.34231	0.358891	0.626377	2.2336	0.904407	0.480126
1.22183	1.52624	0.496249	1.17996	0.590843	0.796679
2.01539	1.05539	0.703964	2.32037	0.935845	0.321849
0.740217	1.35727	0.857251	0.97898	2.02682	0.299958
1.17828	0.792352	0.611224	0.208071	1.76882	0.613924
1.3106	1.20993	0.493171	0.397053	0.76552	0.515805
1.09445	1.38972	0.679434	0.761746	0.573644	0.358295
1.39894	1.38064	0.454545	0.44376	0.299743	0.424822
1.93713	0.608009	0.298413	1.33539	0.47456	0.233139
1.75	0.711916	1.36557	0.149985	0.56428	1.26564
1.03681	0.369506	0.447711	0.242137	0.195353	0.490891
1.1358	1.30765	1.56478	0.646401	0.964631	0.481694
1.20859	0.377791	0.809679	1.072	1.64717	0.270363
2.81211	0.935044	1.31674	0.786656	0.444223	0.537907
0.946505	1.05139	0.474695	1.52283	1.53685	1.08611
0.940679	1.14514	0.859632	1.041	1.14452	0.540352
0.8042	0.20055	0.897004	1.87319	0.569831	0.963887
0.791286	1.27942	1.03956	0.536118	0.494679	0.640276
1.96264	1.57586	1.74343	0.224798	0.590348	0.792323
0.681882	1.10327	1.20363	1.43295	0.378899	0.825591
0.708508	0.891259	1.75438	0.646048	0.77878	0.399043
1.04248	0.973728	3.66249	0.730413	0.689518	0.225908
1.01112	1.15804	0.789392	0.607259	0.564019	0.68404
0.678561	1.22442	0.43597	0.340161	1.32262	0.229879
0.652762	0.1875	0.328183	1.70084	0.869642	1.02495
0.618305	1.07005	2.14723	1.26518	0.761297	1.20244
1.4787	0.461948	0.648006	1.28824	1.36266	0.440812
0.255261	0.634678	1.22461	1.51781	1.91813	1.47462
1.50957	0.21305	1.41931	1.03244	0.792771	0.276041
0.748436	0.748003	0.394739	2.83254	0.422087	0.811594
0.706457	0.915268	0.967524	0.523909	1.3576	0.868764
1.51299	0.258415	0.908919	0.154743	1.19444	0.399043
0.650268	1.07822	0.345092	0.881802	1.72058	0.418276
1.04271	0.857551	1.3857	0.325008	0.5946	0.275035
1.94426	0.967552	1.81077	0.84714	0.74524	0.242254
0.518683	0.422903	1.69343	0.941278	0.713417	0.347195
0.521897	0.963985	1.17573	1.13753	1.05442	0.867385
0.43373	1.07796	0.143808	0.965627	2.35115	0.438752
0.881782	0.199335	1.21249	0.902238	0.55541	1.00589
0.642986	2.65247	0.736765	0.464603	0.60441	0.945848
1.51236	0.295996	1.03194	0.765641	1.48988	0.458157
0.713314	0.295487	1.44195	0.266884	1.35546	1.66403
2.56834	0.624091	0.562489	0.367901	0.477579	0.571624
0.558963	0.535405	0.924395	0.522384	0.314084	0.504183
0.564968	0.627303	0.453095	0.888441	0.691605	0.724042
0.517241	1.45996	0.282843	0.560018	0.492373	0.474046
0.894991	0.133583	0.891359	1.32691	0.994107	0.696096
0.701845	0.412464	0.741035	0.663997	0.950025	0.549682
0.905277	0.939596	0.777255	0.649607	0.521083	0.564197
1.22204	0.707421	0.922718	0.436517	0.57131	0.302745
1.07259	1.26144	0.53367	0.5547	1.08246	1.52817
0.864108	0.614398	0.781668	1.33178	0.854509	0.78658
0.65489	0.338162	0.519438	0.675089	1.73341	0.362909
0.623655	0.422541	0.543387	0.828946	0.950537	0.689924
0.382188	0.78365	1.2355	1.89326	1.62046	0.710438
0.859835	0.398769	0.853495	1.30634	0.449137	1.93826
1.14549	0.514955	0.282948	0.433027	0.968143	0.31212
1.14048	0.316494	1.11026	0.318068	0.662924	0.169925
0.837826	0.904787	0.468609	0.826669	0.654712	0.925853
1.66176	0.726051	1.73843	0.721486	0.905814	1.30438
2.65287	1.37097	1.26673	1.10192	1.00204	0.82955
1.09121	0.408807	1.54185	0.241835	0.760829	0.792925
0.973616	0.781355	0.691303	0.296533	1.3593	0.777779
0.709266	0.768801	1.34599	0.918032	0.408825	1.99729
1.44188	0.298734	3.84573	0.880334	2.24376	0.65557
2.2276	0.707107	0.886359	1.01139	0.677834	1.23462
0.898092	0.481478	0.724775	1.10538	2.37485	0.394922
1.53478	0.81495	1.32731	1.10064	0.402001	1.1239
0.753524	0.601992	1.07459	0.575644	0.497941	0.683682
0.893077	0.838011	0.607346	0.519437	1.32097	0.387983
0.960408	0.170445	1.19487	0.801564	2.3656	0.76747
0.569723	0.505531	1.32853	0.540825	0.890985	0.771561
0.650098	0.150671	1.93617	1.38887	0.407407	0.6791
0.779206	1.83161	1.21001	0.324985	0.351064	0.600109
1.06293	0.388485	1.25124	1.23901	0.498072	0.726786
0.784835	0.524854	0.517242	0.561354	1.54099	0.754988
0.396849	1.12008	0.410327	1.21499	2.60052	0.502062
0.64327	0.344623	0.399121	0.297872	0.330021	0.819875
0.861837	0.621204	0.515171	1.25692	0.817089	0.843001
1.20051	0.35763	1.3379	0.867722	0.701542	0.855649
0.946494	0.309672	1.66695	0.524065	0.32858	1.60351
0.306248	0.387984	0.958531	0.762314	2.2191	0.864184
0.900475	0.381256	1.4508	0.143051	0.401979	0.852005
0.617105	0.311121	3.03383	0.261545	1.77138	0.743158
1.08234	0.432525	1.06126	0.647482	2.12277	0.796746
0.475215	0.280697	1.01997	0.235391	0.828521	1.35235
1.16942	0.42214	0.466213	0.614212	0.729589	1.36034
0.933026	0.484731	0.306684	0.817911	0.729066	1.23491
1.07023	0.317049	0.659559	0.618347	0.563327	0.418025
0.610909	0.579142	1.14336	0.900578	0.742737	1.5242
0.2694	0.98454	1.0057	0.402939	0.910744	0.976251
1.03348	0.66273	0.958728	0.193092	0.384104	1.9885
0.477182	0.438536	1.68311	0.483085	4.95376	0.239898
0.676825	0.595058	0.501283	0.871106	0.795678	1.04078
2.11454	0.401631	1.58153	0.831711	0.474716	1.02613
1.44772	0.392712	1.38057	1.386	0.401535	0.804558
0.700019	0.365395	0.821145	1.80996	0.729588	1.07703
0.960354	0.348445	1.15402	0.74157	1.30778	1.49583
0.318101	0.414542	0.969725	0.623076	1.4098	0.895182
0.186081	0.177156	0.570518	0.754289	1.53723	0.579013
0.914247	1.37232	0.737439	1.01949	1.08549	0.584425
3.66316	0.566686	0.834635	0.888066	1.01842	0.571327
0.510182	0.427562	0.515846	0.790072	0.264327	1.91741
0.228981	0.111181	1.14505	1.1147	1.47767	0.572752
0.792896	0.269298	0.955195	1.32635	0.272832	0.28261
1.3481	0.214458	0.980431	0.887663	1.93299	1.08892
0.271607	0.465735	1.42664	0.584439	3.31357	0.903592
0.750289	0.462217	1.2763	0.620739	1.13974	1.13141
0.776789	0.157688	0.450318	0.389351	1.05048	0.753768
1.16619	0.308476	0.30775	0.871698	0.524854	1.45138
1.12292	1.11364	0.796061	0.739203	0.785719	1.63366
0.998503	2.74639	1.2931	0.776419	1.06094	2.56002
0.884037	2.19321	1.89367	0.723446	1.57173	0.843661
0.526517	0.741466	0.312946	0.672217	0.607617	3.18057
0.909414	0.819672	0.893952	0.804291	0.695144	2.217
2.00617	0.523438	0.820247	0.649555	0.658397	3.41736
1.02286	0.292215	1.78622	0.448568	0.175694	0.538531
0.997792	0.299198	1.52654	0.916788	0.2099	2.30505
0.576611	1.48661	1.08275	1.30531	0.838619	1.39554
0.625627	0.40415	0.803859	0.313526	1.01568	1.01813
0.499699	0.60221	0.9673	2.42065	1.09315	1.23573
0.71608	0.328196	0.842554	0.872637	1.44175	2.11547
0.508873	0.520972	2.55221	1.04737	2.02545	0.723024
0.749931	0.57499	1.57861	0.753599	0.655167	1.3377
1.65851	0.342545	0.743328	0.824557	3.47801	0.970915
1.13624	0.270942	1.16075	0.226005	0.871971	2.32696
1.22051	0.713671	4.5	0.397658	0.275398	0.454937
1.78461	0.605995	1.49768	0.859632	0.817864	0.777414
1.01753	0.848403	1.05331	2.3321	1.32488	0.270974
0.415261	0.379359	0.819067	1.45793	0.301549	2.61087
0.316228	0.521028	1.32209	0.515624	1.52615	1.19031
0.906125	0.346992	1.29188	0.564499	1.69497	0.46862
0.571021	0.656823	1.13868	0.711186	1.18697	0.720878
0.612149	0.576215	0.999025	0.661008	0.535373	0.776637
0.732642	0.433428	1.2145	1.02083	0.750127	1.13529
0.734883	0.685439	0.629545	0.842549	0.618728	0.911566
0.855643	0.370769	0.969472	0.854008	0.447214	0.320208
0.512552	0.537587	0.327926	0.590892	0.8971	0.773594
1.0402	0.725559	0.611211	0.404041	1.21638	0.837333
0.465623	0.716223	0.320534	1.21839	1.0436	0.361095
0.497793	0.42249	0.216775	0.739319	1.04764	0.523679
0.62118	0.257663	0.471022	1.67969	1.14033	1.54881
0.711724	0.717866	0.953549	1.34316	0.5621	0.432255
0.545417	0.524803	0.20461	1.39897	0.673524	1.1553
1.86383	1.54143	1.37956	0.590221	1.0132	1.20707
0.596964	0.72619	0.596046	0.613308	1.49594	1.16017
1.11533	0.590952	0.373406	1.01684	0.466695	0.399238
1.4159	0.295492	0.317141	1.11195	0.811904	0.472355
0.62557	0.764534	0.666177	1.50956	0.576554	0.604245
1.63568	0.410997	0.762163	0.641649	0.961513	0.406702
0.603365	2.20833	0.239957	0.763275	0.581846	0.626462
1.7131	0.736651	0.924183	0.307762	0.458859	0.3745
0.474588	0.499546	0.929786	1.43383	0.443043	2.10076
1.15209	0.470642	1.20763	0.724391	0.477014	1.0541
0.801932	0.580483	0.466469	0.654255	0.395291	0.280162
1.58912	0.373709	0.693971	0.596422	0.223157	3.05754
0.918389	0.369666	0.287393	0.600276	0.837723	0.495646
1.13274	0.786694	0.265794	0.428557	0.888579	0.332316
0.225189	0.362476	1.0813	0.474558	0.715635	0.429564
0.907817	1.19258	0.497947	2.4572	0.23508	1.02652
0.333205	0.404242	0.260049	0.29973	1.2039	0.376302
0.873657	0.238946	0.268084	0.507153	0.614662	0.413615
0.534077	0.737564	0.665456	0.494632	0.441322	0.778045
0.819097	0.185395	0.60013	0.19029	1.12172	1.40043
1.22958	0.997078	0.91238	2.14784	0.779865	0.756841
0.935925	0.243408	0.691944	0.980581	0.293721	1.3048
0.905643	0.317928	0.781204	0.22483	0.580531	0.243075
0.283159	0.582542	0.926309	0.786025	0.752541	0.360735
0.398011	1.30733	0.832212	0.467195	0.976263	0.407403
0.972427	0.778575	0.401182	0.725723	1.0035	0.782468
1.1889	0.609161	0.809927	1.00923	0.655215	0.146718
0.680685	0.482867	0.158114	0.53891	0.634768	0.7452
0.915714	0.364919	0.331302	0.445896	2.52262	0.293349
0.677597	0.446495	0.861237	0.502494	0.923794	0.38961
0.855508	1.284	0.25684	0.616333	1.13797	1.02634
0.749506	1.11515	0.425054	0.839504	1.92761	0.374582
1.34286	0.451354	0.527452	1.86377	1.02516	0.168664
0.757842	0.448276	0.256146	0.889053	1.2334	0.743272
0.659892	0.566392	1.19046	0.903199	0.776902	0.593304
0.828642	1.39609	0.827586	0.185695	1.0536	0.273231
2.34856	0.671068	0.338514	0.680396	1.35584	0.774073
1.92983	2.0812	0.918192	0.755883	1.58872	0.461643
0.923949	0.528545	0.363444	0.279819	0.885449	0.481725
1.61491	0.583665	0.493219	1.46914	0.607788	0.400882
1.51141	0.813426	1.25342	0.700415	0.370949	0.62252
1.12751	0.435031	0.720681	1.18986	1.98863	0.406242
1.49179	0.394972	0.633314	0.987428	0.315169	0.479785
1.71102	0.985968	0.26056	0.656532	0.700642
0.733111	0.756599	0.46834	0.561385	2.59792
1.05598	1.19963	1.55765	1.08256	0.811287
1.65975	0.484412	1.65394	0.863688	0.641695
0.935541	0.759501	0.27301	0.725136	1.19206
1.21909	0.742181	1.51027	0.254872	0.520758
1.31876	0.660438	0.411459	1.46034	0.487647
1.81628	1.72899	0.730479	1.09315	0.614559
1.67119	0.998836	0.193748	0.912195	0.958338
0.86896	1.00059	0.291146	1.42862	1.0935
0.992404	0.73672	0.947368	1.60858	0.848426
1.52221	1.24844	0.333333	0.931822	1.25924
4.35043	0.803124	1.02251	1.90529	2.19927
4.75615	0.453076	1.44492	0.316228	0.707009
1.37247	2.09631	1.71929	0.75	1.15098
1.44382	0.625	0.653047	0.221078	0.207614
1.26443	0.65067	1.68708	2.67887	0.32144
2.44131	0.767459	0.595811	0.834548	1.07731
2.86898	0.427999	0.45106	1.15045	0.196116
3.16856	0.270727	0.250127	0.96265	0.932553
1.88731	0.223393	0.651841	0.912129	0.552867
1.19027	1.79914	1.1322	1.01988	0.536346
2.12811	1.73797	0.858993	1.26818	1.91529
1.47592	1.3945	1.51591	1.01805	1.52073
2.88011	0.395683	0.194805	0.339816	0.639319
2.01134	2	0.281554	0.875233	0.660345
2.12448	0.473136	0.870617	1.19069	0.36562
1.86041	0.416379	0.252151	0.705777
1.28516	0.434857	0.43453	1.06558
1.93033	0.384653	1.27344	0.290277
1.87003	1.66934	0.501952	0.341665
3.63722	0.266544	0.264218	0.351629
1.81991	1.51987	0.246205	0.508653
2.23797	0.438608	1.71892	0.347705
2.86115	0.966085	1.33854	0.778243
1.81948	0.953021	0.336444	0.424082
2.22762	1.39336	0.437354	0.9375
1.88444			0.997978
3.3577			0.920071
1.80714			0.457678
1.374			0.503343
1.26129			1.15466
			0.308376
			0.797137
			0.541011
			0.911986
			1.08405
			0.682957
			0.53308
			0.799308
			1.82808
			0.310916
			0.338486
			1.40851
			0.742323
			0.36716
			0.758992
			1.65615

## Sheet: Fig 1f
siCtrl/EV	siBRCA2/EV	siBRCA2/WRN-WT	siBRCA2/WRN-K577M	siBRCA2/WRN-E84A	siBRCA2/WRN-K577M/E84A
1.02448	0.381785	0.528176	0.273378	0.687868	0.553637
0.81451	0.417064	0.772262	1.46965	0.315006	0.281097
1.17458	0.533199	0.609245	0.808799	0.452588	0.240259
0.809028	0.587901	1.35668	0.515251	0.288488	0.279252
1.23653	0.29782	0.564053	0.344631	0.985006	0.246782
1.00287	0.463398	0.498515	0.407647	0.352365	0.728513
0.943767	0.270265	0.602176	0.453038	0.440041	0.513962
0.815954	0.668462	0.490396	0.394992	0.59524	0.380383
0.813056	0.359995	0.525275	0.646916	0.892844	0.537278
0.764653	1.48053	1.09652	0.820016	0.417269	0.637653
1.39019	0.910894	1.18571	0.403133	0.479164	0.295575
0.856289	0.691661	1.67769	0.575595	0.6318	0.334199
0.69907	0.537484	1.25029	0.932198	0.252573	0.309915
0.766631	0.51564	1.41806	0.990493	0.823648	0.992425
0.708769	0.85775	0.423235	0.524159	0.69793	0.544001
0.887458	1.11387	0.504867	0.572057	0.425921	0.406256
0.915804	0.446323	0.71006	0.711897	0.317119	0.425681
0.844367	0.460721	0.59284	0.795422	0.425114	0.379804
0.967527	0.39433	0.389572	0.73253	0.550637	0.849633
1.18355	0.355345	0.792536	0.702834	0.359077	0.444316
1.06681	0.408959	0.681175	0.496525	0.588109	0.493098
0.68122	0.48386	0.498563	0.594813	0.709001	0.278352
0.990394	0.441726	1.45524	0.515192	0.246468	0.486899
0.60863	0.346652	1.02879	1.01408	0.522877	0.295909
0.833884	0.661648	0.630959	0.676058	0.333494	0.504505
0.758256	0.445638	0.980056	0.555908	0.377877	0.433903
0.713123	0.185501	1.11293	0.490852	0.674271	0.55894
0.55349	0.444799	1.20625	0.521652	0.648216	0.677428
1.01115	0.499344	0.26293	0.718579	0.646316	0.467169
1.08879	0.606664	0.572341	0.836984	0.457353	1.3417
1.3932	1.29323	1.27311	0.813622	0.331864	0.679146
1.24846	0.521732	0.503348	0.911399	0.35969	0.588561
1.30051	0.804778	0.533742	0.696764	0.512801	0.565032
1.01189	0.4247	0.36367	0.399298	0.262286	0.431466
2.79521	0.734857	0.52167	1.37	0.278785	0.373391
2.37883	0.425613	0.782835	0.732678	0.475536	0.560566
1.21541	0.7799	0.597082	0.860445	0.616066	0.362846
1.12877	0.777939	0.540309	0.713937	0.429695	1.07091
1.02435	0.757752	0.742154	1.16624	0.721532	0.865547
1.31896	0.788885	0.730476	0.713764	0.360555	0.649373
1.0067	0.982681	0.64385	0.700216	1.09503	1.01629
0.803835	0.43664	0.691034	0.601488	0.301572	0.552473
1.21153	0.529824	0.518276	0.474142	0.352997	0.652186
0.880658	0.851382	1.02578	0.687582	0.493848	0.303204
0.93567	0.537516	0.605667	0.985264	0.463445	0.327122
0.871255	0.53529	0.677889	0.849124	0.434372	0.305432
0.798537	0.406617	0.545496	0.976128	0.496497	0.67051
1.16323	0.390877	0.507288	0.675368	0.570105	0.413396
1.04289	1.05638	0.901352	0.573269	0.513109	0.489143
0.983939	0.267039	0.471405	0.756019	0.449273	0.507174
0.953846	0.539435	0.630654	1.09708	0.259064	0.41933
1.11493	0.637527	0.170101	0.935711	0.537878	0.282113
0.84425	0.631482	0.708329	0.976992	0.298305	0.679683
1.51862	0.235078	0.47003	0.46481	0.221955	0.227554
1.10566	0.200235	0.58994	0.364621	0.252581	0.258264
0.893631	0.83555	0.44491	0.677622	0.616695	0.589154
0.886129	0.640706	1.63667	0.707509	0.531859	0.76199
0.812247	0.65064	0.743042	0.784465	0.689183	0.333546
1.09475	0.52679	0.922933	0.449619	0.528758	0.557074
1.62994	0.590719	0.64073	0.483161	0.546217	0.27367
0.826173	0.550087	0.817011	0.635863	0.459801	0.74095
0.940938	0.862582	0.797008	0.573145	0.612807	0.359338
0.741314	0.763743	0.912792	0.238055	0.530034	0.92843
0.822237	0.566634	0.491123	1.17395	0.690321	0.497198
0.996501	0.371567	1.2443	0.965966	0.67082	0.560734
0.880502	0.647468	0.210274	0.751038	0.220419	0.409708
0.337798	0.998768	0.340065	0.460134	0.565284	0.420876
0.509339	0.308572	1.36012	0.597563	0.425817	0.443348
0.255194	0.450429	0.560435	0.813118	0.274605	0.394021
0.344236	0.71404	0.575729	0.488975	0.382611	0.369807
1.17323	0.714991	1.72023	0.633038	0.502062	0.407629
1.19743	0.586818	0.582809	0.515658	0.361681	0.615518
0.504441	0.920149	0.564386	1.02386	1.22651	0.693102
0.820873	0.259488	0.726771	0.435847	0.648228	0.518768
0.519067	0.8561	1.06404	0.372489	0.385615	0.467075
0.394819	1.40163	0.524583	0.756991	1.13474	0.373496
1.05709	1.92254	0.817922	0.515025	0.92809	0.536322
1.05444	0.537569	0.652597	0.627405	0.566561	0.621153
0.917934	1.2526	0.715668	0.603855	0.941307	0.298709
1.03218	0.616585	0.576933	0.902681	0.705455	0.53439
0.688213	0.941644	0.52253	0.447214	0.465145	0.636205
1.45392	0.705608	1.63582	0.692583	1.22182	0.425322
0.828608	0.711353	1.41447	0.804581	0.585039	0.317797
1.01294	0.570279	1.72988	0.677048	0.743327	0.925457
1.12113	0.733421	1.34982	0.291622	0.958987	0.423805
0.851195	0.664283	2.05155	0.470397	0.968256	0.299714
0.970588	1.59312	0.335528	0.503862	0.77705	0.294724
1.17573	0.644182	0.350326	0.984708	0.601261	0.362895
1.37951	0.381643	0.725252	0.70175	1.25991	1.10323
0.927456	0.357688	0.424822	0.842387	0.712636	0.484589
0.894289	0.642649	0.929597	0.415791	0.895671	0.345129
1.03586	1.3114	0.924722	0.804039	1.03419	0.467193
1.20789	0.723726	1.75747	0.660857	1.68576	0.665427
0.921393	0.456559	0.344495	0.316774	1.06086	0.323249
1.07895	0.529701	0.807459	0.385942	1.28851	0.823373
0.823907	0.905842	0.319377	0.882172	1.40241	0.764175
1.00758	0.500775	0.390254	0.542892	1.28127	0.612553
1.40161	0.610868	0.499914	0.637398	0.71518	0.840629
0.552158	0.873483	0.800834	1.0475	0.899091	0.48569
1.80939	0.316881	0.638403	0.781912	0.93474	0.555522
0.992736	1.14004	1.22921	0.612879	1.26698	0.534196
0.812682	0.72694	0.860411	0.537673	1.18914	0.431502
1.407	0.959745	1.28148	0.661151	1.18573	0.568899
1.1078	1.06057	0.804015	0.444189	0.767575	0.186386
0.862168	0.840997	0.81433	0.698364	1.08253	0.331997
1.00133	0.467716	0.652856	2.24249	1.53276	0.992217
0.837469	0.628346	0.690107	1.9916	1.09777	0.78735
0.916867	0.339311	0.877542	0.873218	1.3559	0.926337
0.89004	0.549792	0.472661	0.540977	0.703324	1.34519
0.860387	0.644672	0.342507	0.986357	0.406954	0.15984
1.02107	1.06258	0.577917	0.822484	1.84779	0.356249
1.18456	0.378267	0.456466	0.419981	0.912922	0.516264
0.414699	1.20883	0.436691	0.650538	1.02723	0.542167
0.813085	0.893967	1.21611	0.735548	0.854875	0.585588
1.08227	1.04794	0.601739	0.341948	0.606253	0.615414
1.10318	0.92784	0.463358	0.386247	0.860129	0.428259
1.2539	0.501868	0.598416	0.330821	0.763791	0.487877
1.14918	0.838495	0.660479	0.565322	0.694622	0.464709
0.718173	0.87847	0.593236	0.431688	1.09702	0.609095
1.89709	0.734183	0.82722	0.455925	0.865453	0.401377
0.89472	0.268211	0.664196	0.705197	0.874682	0.416025
1.38028	0.502661	0.41924	0.492988	0.60295	0.568865
0.693678	0.284036	0.754692	0.695718	0.358766	0.280146
0.811264	0.746261	0.94213	0.214069	1.02958	0.738388
1.17804	0.555968	0.205078	0.56579	0.390926	0.818276
0.836284	0.514219	0.618341	0.610351	1.23136	0.561168
0.885382	0.591596	0.634389	0.506033	0.338729	0.273715
1.12464	0.903309	1.05875	0.564277	1.02633	0.324398
0.893434	0.720942	0.266668	0.58853	1.4079	0.255319
0.928722	1.42191	0.542326	0.508101	0.859102	0.738333
0.676874	0.817011	0.491245	0.503758	1.00534	0.778545
0.872764	0.128501	0.88392	0.656325	1.30969	0.602221
0.740825	0.620801	0.653162	0.533488	0.567507	0.712553
0.834076	0.515638	0.622706	0.598786	0.853914	0.427995
0.704621	0.516275	0.579944	0.197975	0.817347	0.788751
1.30646	1.47416	0.702068	0.411158	0.434295	0.565837
0.617863	0.58797	0.644045	0.615421	0.642337	0.551075
0.737706	0.544854	0.754213	0.687522	0.239471	0.639353
0.710204	0.382665	0.932369	0.4212	0.27255	0.439373
0.915106	0.895675	0.651642	1.02588	0.759195	0.384558
0.490546	0.548413	1.02646	0.752319	0.706306	0.618347
0.39169	0.321463	0.734092	0.730973	1.13534	0.971712
1.95826	0.564321	0.8603	0.469121	1.75446	0.97541
1.37294	0.351533	0.629334	0.848528	1.51731	0.905097
1.44871	0.333509	0.364216	0.570078	0.489228	0.363955
0.84973	0.719044	0.631364	0.455334	0.435187	0.559421
1.22249	0.623979	0.5747	0.771957	0.474553	0.735125
0.909091	0.365902	0.347988	0.936027	0.803942	1.46886
1.43785	0.809524	0.393751	0.661481	0.675897	0.856772
0.924991	0.468245	0.480581	0.544593	0.656431	0.437122
1.2423	1.15848	0.340557	0.713505	0.932816	0.451318
1.03562	0.96429	0.706519	0.574086	1.10744	0.307999
0.611856	1.21204	1.04279	0.539487	1.44813	0.544754
0.781008	0.423182	0.557557	0.477848	0.804359	0.458993
0.768971	0.606769	0.502957	0.581827	0.668096	0.596254
1.04459	0.452528	0.545426	0.687966	0.938889	0.493865
0.846713	0.423176	1.1802	0.563093	0.51377	0.47774
1.2471	0.498231	0.97651	0.523853	0.728771	0.995185
0.952576	0.412875	0.990469	0.810674	0.932123	0.628326
1.38961	1.11141	0.867043	0.769603	0.714361	0.777374
0.92725	0.362963	0.781969	0.759994	1.06574	0.462366
1.16832	0.519587	1.55569	0.288935	0.443125	0.71306
1.13999	0.4786	1.57681	0.559676	0.567255	0.729479
1.07675	1.01104	0.774561	0.536555	0.723241	0.918981
0.826356	0.513451	1.10912	0.800217	0.587205	0.542326
1.10036	0.401798	0.671918	0.474911	0.714842	1.32008
1.31916	1.51374	1.50325	0.59359	0.883664	0.4561
1.50068	0.328425	0.853121	0.327371	0.585408	0.395913
1.03997	0.582781	0.324251	0.65428	0.675989	0.593623
1.14369	0.39579	0.525288	0.619882	0.756162	0.508204
0.942306	0.535672	0.467172	0.443983	0.639896	0.525837
0.943394	0.604736	0.559114	0.539085	0.649673	0.525528
0.842165	0.607321	1.02524	0.629061	0.631599	0.454354
1.18949	0.291312	0.898359	0.772541	0.52605	0.999005
1.03675	0.425816	0.703372	0.315818	0.707107	0.811965
1.06475	0.558798	1.32248	0.466092	0.35934	1.35256
1.05084	0.345681	0.61956	0.434678	1.25707	0.884015
1.01131	1.60874	0.494245	0.469003	0.707981	1.31856
1.32747	1.18213	0.98446	0.701098	0.702898	0.977972
0.941472	0.733891	1.07644	0.392746	0.710412	0.364347
1.03813	1.1121	1.21322	0.652511	0.548154	1.43459
1.03985	0.734915	1.19585	0.732658	0.402313	0.55
1.13269	0.994872	0.598112	0.508195	0.751935	0.591969
0.800892	1.31332	0.427554	0.274833	0.402294	0.703128
0.781214	0.367717	1.16842	0.711756	0.757518	0.694369
1.21363	0.440112	1.04397	1.40758	0.690433	1.6264
0.796333	1.70687	0.413568	0.566734	0.604791	0.949771
1.05249	1.23067	0.470227	0.596545	1.24064	1.02432
1.1979	0.476359	0.841624	0.456159	0.610185	0.946262
1.10505	0.42456	0.945595	0.539022	0.370307	0.863462
0.838623	0.177618	1.44948	0.379931	1.11303	1.2069
1.31849	0.492505	0.839112	0.669845	0.59729	1.11038
0.674358	0.349677	0.90482	0.595328	0.947348	1.17426
1.49612	0.154864	0.331944	0.197027	0.536455	0.577604
1.10864	0.378	0.36394	0.396645	0.479638	0.575846
0.917709	0.441805	1.17151	0.911108	0.852001	0.499376
0.80746	0.333085	0.988372	0.791062	0.480502	0.524917
1.16111	0.614279	1.19268	0.995031	0.261924	1.14655
1.27795	0.435712	1.00218	0.869127	0.687139	0.829249
1.0478	0.338223	0.573831	0.423989	0.573238	0.999383
0.811677	0.462957	0.696502	0.874635	0.473596	1.31121
0.902371	0.438462	0.440496	0.978508	0.347129	1.25899
1.04536	0.379053	0.516041	1.12463	0.57673	0.543344
1.13602	1.13926	0.592263	0.699835	0.51978	1.1632
0.937727	0.453047	0.986465	0.613167	1.25907	0.63362
0.925215	0.345712	1.04622	0.535657	0.666678	0.987334
1.21782	0.439334	0.619043	1.24855	0.572418	1.12727
1.06359	0.566508	0.611125	1.23604	0.431673	1.71172
0.836758	0.25	0.417482	1.02811	0.274734	1.22781
1.03543	0.33362	0.647834	1.00397	0.475628	0.921008
1.06395	0.445167	0.483442	1.10884	0.762345	0.789339
1.1982	0.5	0.187035	1.15962	0.435545	0.451602
0.911896	0.33203	0.428231	0.660486	0.617821	2.13175
0.919147	0.569784	0.31933	0.926681	0.901742	0.921379
0.798879	1.57982	0.764064	0.927781	0.409055	1.17881
0.72687	0.478389	0.54332	0.870358	0.640559	1.03057
1.09158	0.951928	0.570183	0.986781	0.534572	0.741263
0.959722	1.20067	0.79421	0.594319	0.726861	0.872197
0.802137	0.381907	1.13657	0.869263	0.735635	0.974148
0.810021	0.848448	0.662439	1.06449	1.00629	0.897608
0.687666	0.652717	0.681651	0.862023	0.951545	2.04501
1.24391	1.19624	0.473972	0.851854	0.469936	0.834677
0.986272	0.765954	0.199334	1.0145	0.596222	0.598399
1.08514	0.30938	0.762275	0.709399	0.397155	1.29005
1.13272	0.754424	1.05449	0.504026	0.624123	1.08576
0.813092	0.493945	0.50063	0.538178	0.604786	1.13103
0.923324	0.613728	0.356915	0.886538	0.805824	1.16384
1.16544	0.449535	0.430557	1.39816	0.199976	1.24457
1.20402	1.00248	0.552864	1.85928	0.449938	0.659144
0.703917	0.64595	0.425836	1.58474	0.85531	0.879057
1.04172	0.434994	0.199829	1.16886	0.655415	1.17537
0.951569		0.545689	0.904895	0.550634	0.94531
1.187		0.538128	0.891739	0.399744	1.22705
1.09861		0.607046	0.852386	0.697643	1.25075
0.73841		0.147269	0.791349	0.252104	0.972693
0.896826		0.487408	0.438667	0.53338	1.03837
0.970673		0.464542	0.528976	1.21124	1.06252
1.08692		0.377404	0.884886	0.722991	0.762851
0.772677		0.608718	1.07057	0.54235	0.808939
1.04394		0.150227	0.362723	0.668365	1.04177
1.02622		0.594431	0.982389	0.353696	0.772608
1.14872		0.364936	0.552278	0.716764	1.50533
0.852459		0.867383	0.977506	0.752778	1.87016
1.02338		0.667433	0.561159	0.842668	1.41509
1.1416		0.262944	0.541697	0.496298	0.942608
0.764525		0.569717	0.571063	1.34548	0.679526
1.05863		0.302787	0.873969	0.924031	0.58574
1.24022		0.481845	0.846813	0.723703	1.16704
0.948358		0.645174	0.439469	0.436453	0.501887
1.12675		0.880589	0.408056	0.544821	1.20001
1.07172		1.06341	1.15343	0.846901	0.359864
1.18549		0.894972	0.936161	0.888114	0.702115
1.33072		1.13508	1.21123	1.03476	0.608508
1.17955		1.22116	0.466788	0.831173
1.07058		0.803201	0.675856	0.606256
1.08327		1.07144	0.569732	1.88343
1.62428		1.15003	0.713368
1.09948		1.07175	0.385504
1.16745		0.998557	0.768336
1.18518		1.51699	0.504714
1.03136		0.433927
1.19302		1.11157
1.56648		0.637377
0.916469		0.878237
1.2109		0.524412
1.01582		1.20683
1.15503		1.13779
		1.02983
		0.798302
		0.822721
		0.780726
		0.889083
		1.32613
		1.187
		0.871735
		1.06266
		0.892911
		0.826554
		1.0713
		1.55535
		0.856862
		1.25712
		0.479745
		0.91077
		0.815018
		1.07237
		0.932339
		0.668958
		0.961814
		0.569998
		0.662299
		0.783098
		0.690535
		0.794968
		1.7613
		0.665787
		0.565599
		1.53387
		0.87542
		0.711898
		0.75901
		1.00378
		1.56766
		1.13166
		0.735215
		1.06813
		0.729313
		0.426913
		0.566969
		0.879348
		0.79282
		0.911544
		1.4123
		1.95891
		1.63161
		1.01471
		1.2068
		0.744527

## Sheet: Fig 2a
PEO4 siCtrl	PEO4 siWRN	PEO1 siCtrl	PEO1 siWRN
0.53179	1.12444	0.797021	0.536691
0.814611	1.00435	0.593513	0.28795
1.05638	1.41244	0.593541	0.491836
0.81816	3.02103	0.684163	1.20485
0.653641	3.1182	0.516781	0.713231
1.13565	0.995173	0.44632	0.731945
0.459563	1.13065	1.02031	0.867232
0.865	0.971446	0.399649	0.913766
0.78834	1.05125	0.700986	0.331545
0.638527	1.05307	0.53831	0.732929
0.824454	1.34	0.437632	0.301999
1.01006	1.76259	0.377291	1.1986
0.595728	0.893477	0.619826	0.623383
1.86556	1.13308	0.706687	0.794797
0.993215	1.20078	0.727739	0.785859
0.906126	0.600746	0.915725	0.749591
0.864001	0.974792	0.809392	0.460741
0.935674	0.955866	0.486824	0.661867
1.05039	2.83135	0.709733	1.13605
0.875412	1.16257	0.953975	0.648663
0.910991	0.824949	1.35601	0.891781
3.72866	1.67301	0.556637	0.789688
0.849235	2.00456	0.770614	0.504862
1.22864	1.05595	0.444779	0.967033
0.592634	0.421031	0.811132	0.600276
0.638217	1.51977	0.853177	0.75722
1.35074	0.987817	0.644267	0.839948
0.83891	0.953076	0.454601	0.757297
1.00152	1.22105	0.929597	0.685881
0.722159	0.894427	0.897724	0.635992
0.829745	0.521191	0.678463	0.542725
0.652472	0.770428	0.688703	1.19965
0.860812	1.16396	0.682694	0.683493
0.946708	0.965649	0.350624	1.04748
0.650965	0.796103	0.88494	0.581716
1.65677	0.726563	0.5	0.268934
1.39563	0.800735	0.732046	0.781067
0.519019	0.534785	0.839951	0.909892
1.65654	3.09501	0.534818	0.758346
0.992755	0.773417	0.72071	0.794547
0.536525	0.968153	0.596808	0.669996
0.606101	0.613712	2.07737	1.02041
1.67963	1.07905	0.918143	0.90451
1.39931	0.917776	0.615821	0.806855
1.21144	1.04366	0.631336	0.471048
1.03802	0.582473	0.630506	0.535131
1.16262	1.07978	0.44321	1.14036
0.923466	0.883221	0.571047	0.56378
1.96954	0.985021	0.521518	1.08484
1.13546	1.40102	0.491588	0.761435
1.48244	1.14506	0.563981	0.230286
1.90226	0.889536	0.514698	0.495695
0.541696	1.53453	1.14491	0.467514
3.16445	0.664163	0.680435	0.457838
1.85934	0.499682	0.461829	0.495956
1.25392	0.620251	1.25761	0.576135
1.13894	0.943312	1.21661	0.869971
0.534804	0.834918	0.850683	0.537683
1.07438	2.20683	1.42636	0.94693
1.01438	0.49589	0.730223	0.411566
0.706654	2.34691	0.498664	0.455781
0.852734	0.851207	0.887807	0.538971
0.943979	1.27741	0.72051	0.676621
1.70294	0.682684	0.690129	0.668211
1.33245	2.37234	0.529582	0.976427
0.651349	0.852768	1.18354	0.85183
1.1077	0.845404	0.705005	0.630843
0.834841	1.2342	0.674565	0.649399
0.765225	0.777334	0.652902	0.703765
0.617836	1.00483	1.14194	0.838672
0.510985	0.8651	0.72668	1.15604
0.94864	2.23113	0.606472	1.55198
0.667525	3.83644	0.678651	0.49063
0.921889	0.734389	0.596373	0.40015
0.898047	0.657155	0.815144	0.417319
1.15385	0.917878	0.676454	0.762662
0.880081	1.52501	0.786325	0.45447
1.06151	1.36971	1.97949	0.628966
0.652961	1.11516	0.678136	0.547162
0.613114	0.778468	1.03377	0.431509
1.11961	1.09712	0.913304	0.374162
0.990088	1.17797	0.537785	0.491052
0.620891	1.13604	0.600379	0.525086
1.06227	1.87646	0.661673	1.41115
0.696476	0.955273	0.848957	0.481056
0.631146	1.28405	0.653762	0.680164
0.727299	1.23788	0.754474	0.525457
0.563654	1.83962	1.05797	0.530561
0.385256	0.329731	0.425346	0.409995
0.38234	0.881578	0.722054	1.04073
1.08635	0.777653	0.579836	0.883866
0.553909	1.0822	0.519919	0.486833
2.32277	0.763062	0.958045	0.154719
3.00619	0.525302	0.599601	0.353477
0.81692	0.911302	0.33796	0.617005
1.10934	0.591382	0.851136	0.91033
1.05229	1.31795	1.03747	0.743702
1.99214	0.886276	0.671078	0.633317
0.722488	1.43344	0.840396	0.5
0.685278	0.704595	0.619355	0.155933
0.999677	1.10884	0.19682	0.589145
0.577489	0.575618	0.699546	0.448
1.21288	0.701174	0.940847	0.851196
1.53148	1.27167	0.678754	0.611962
0.946597	0.911478	0.624836	0.692011
0.935582	1.51816	0.342912	0.660959
0.448152	0.771602	0.187823	0.511033
0.958004	0.891925	0.848144	0.439808
0.999922	0.478233	1.02829	0.553498
0.572251	0.929025	0.643588	0.633106
0.787399	2.19369	0.797531	0.895837
0.800072	0.464003	0.217767	0.517824
0.677313	1.12835	0.528663	0.293784
0.461906	1.01428	0.939941	0.511789
0.806661	0.5917	0.531556	0.394145
0.804762	0.896724	1.11089	0.408763
0.679931	0.792762	0.470767	0.359835
0.89243	0.342393	0.631822	0.292191
0.442658	0.42451	0.98179	0.53374
0.613248	0.717185	0.461635	0.664623
0.91832	0.83564	0.754282	0.216044
0.549768	0.651695	0.662644	0.6288
0.58722	0.538657	0.467745	0.525826
0.53326	0.622681	0.435322	0.68104
0.714586	0.807232	0.674569	0.686326
0.495442	0.773875	1.01921	0.356347
0.374346	0.844662	0.414063	0.686111
1.81271	0.634245	0.640201	0.406136
0.40111	0.950933	1.21344	0.709141
0.791483	0.837918	0.665733	0.735441
0.681473	0.913341	0.821415	0.770046
1.24385	0.818157	0.401705	0.783858
1.00781	0.889968	0.653965	0.677264
0.674096	0.699285	0.724479	0.632082
0.674838	0.671487	1.71771	0.461911
1.03652	0.953679	0.720507	0.641598
1.53585	0.770144	0.461544	0.394473
1.23861	0.94346	1.05467	0.545701
0.980513	1.31455	1.11079	0.681105
1.2675	0.352909	1.06323	0.475478
0.859047	1.00366	0.836443	0.801997
0.629796	1.16814	0.880568	0.593204
0.635394	0.542798	0.764517	0.469549
0.995577	0.804684	0.348693	0.534106
0.790142	1.47777	0.527199	0.257983
0.70719	0.609947	0.55199	0.650688
0.507143	1.41348	0.40843	0.870594
1.27586	0.676599	0.769415	0.536747
0.819281	0.60209	0.738036	0.81865
0.443732	0.649606	0.479155	1.1264
1.61736	1.2764	0.742874	0.912302
0.656805	0.427482	0.710755	0.544391
0.782057	1.50625	0.592958	0.579734
1.0102	0.906304	0.554254	0.617264
0.698034	0.769471	0.90728	0.587506
1.31031	0.455651	0.440341	0.26621
0.916842	1.10591	0.483263	1.87508
0.797646	0.66952	0.432315	0.919274
0.851627	0.764123	0.354414	0.607371
0.901018	0.844385	0.606992	0.562026
0.891976	0.463825	0.591136	1.3768
0.807989	0.620724	0.640098	0.903482
0.579318	0.498406	0.502067	0.576677
0.663766	1.1301	0.741623	0.537003
0.599232	0.876924	0.657596	1.21641
0.461991	0.790569	1.16088	0.392926
0.60015	0.605881	0.476944	0.912722
0.748396	2.60821	0.559398	1.20013
0.815807	2.77173	0.503802	0.440536
0.813862	0.494337	0.640757	0.841468
0.899547	0.998055	0.71289	0.455624
0.822919	0.579937	0.729018	1.42463
1.16273	0.659021	0.887783	0.773847
0.806389	0.577507	0.547248	0.756033
0.748928	0.734354	0.830455	0.598366
1.06545	0.801613	1.67213	0.955918
2.03477	0.6317	0.864456	0.74012
1.35715	1.07184	0.699791	0.644632
0.409477	0.994954	0.56337	0.27877
0.783948	0.955514	3.19051	0.471229
0.653825	0.908425	0.913466	0.3884
0.720308	0.792131	1.28336	0.38952
0.439469	0.916139	0.584474	0.409246
1.27665	0.424859	1.21172	0.530996
0.555431	0.532779	0.699362	0.394012
0.709306	1.03228	1.14375	0.367805
0.694418	1.19421	1.00088	0.725431
0.695206	0.537472	0.617435	0.978624
0.750064	0.88459	0.895608	0.399676
0.741064	1.65612	0.711253	0.581213
0.962839	0.51585	0.648624	1.04808
0.883285	2.50969	0.388216	0.264793
0.755136	0.941622	0.603434	0.397826
0.931121	1.24893	0.393606	0.748086
0.793085	0.938045	0.560107	0.327696
0.754474	1.27218	0.509572	0.677066
1.08711	0.917441	0.484013	0.533469
0.894045	1.03481	0.528176	0.485747
1.11356	1.25545	0.629629	0.612635
1.36297	0.889338	0.857146	0.245754
1.30284	0.973432	0.543959	0.546561
0.756794	1.72707	0.831253	0.343159
0.929033	2.75414	0.682766	0.608336
0.90528	1.03342	0.474046	1.08022
1.16382	1.31092	0.692568	0.359237
0.791597	3.44251	0.712574	1.17684
1.43119	1.27694	0.429057	0.70122
0.782464	1.20388	0.537867	0.605257
0.811962		0.409939	0.391842
0.863709		0.76436	0.496439
0.645881			0.779132
0.814368			0.840596
0.794839			0.790429
0.737564			0.566672
0.906617			1.3083
0.904622			0.440473
			0.521767
			0.415109
			0.236134

## Sheet: Fig 2b
PEO4 HU	PEO4 HU WRNi	PEO1 HU	PEO1 HU WRNi
1.50645	2.4946	0.691613	0.417713
0.99023	1.00015	1.37875	0.304893
0.790063	0.683212	1.03062	0.331721
0.793291	1.03898	0.658489	0.351257
0.748617	1.38863	0.721228	0.474242
1.23373	1.28593	1.01762	0.402351
0.944001	1.35258	0.365372	0.707303
0.561137	1.26382	1.16788	0.315111
1.12	1.13285	0.440724	0.591241
0.617029	1.42504	0.898511	0.312134
1.15826	0.35728	0.868785	0.5
0.787465	1.14805	0.837377	0.419483
0.91263	0.884835	0.670637	0.421295
0.427006	1.42287	0.675265	0.310103
0.459688	0.84943	0.762102	0.294689
0.884321	1.19479	0.59769	0.39037
0.75373	0.972271	0.391538	0.405494
0.439147	1.1279	0.842574	0.350298
1.14003	0.77285	0.642325	0.340802
1.02192	0.752159	0.80769	0.32
1.074	0.741438	0.835427	0.27861
0.800933	1.17631	0.687783	0.327722
0.628932	0.742891	0.326008	0.268518
1.17992	1.41476	0.359275	0.683207
0.375882	1.1759	0.861242	0.455237
0.828243	2.33344	0.716552	0.601714
0.741973	0.745403	0.77177	1.07045
0.860423	1.00982	0.536834	0.412996
0.56095	1.99408	0.569552	1.80007
1.11852	1.18926	0.874655	0.641008
1.04483	1.59845	0.845803	0.743366
1.10974	0.878629	0.713019	0.432784
1.86638	1.00804	1.12739	0.517649
0.934316	1.41664	0.553009	0.661033
0.762653	1.01001	0.790472	1.03382
0.734444	1.11578	0.669092	0.436786
0.699556	0.904706	0.50402	0.375849
0.481002	0.807248	0.700333	0.235725
0.881947	0.873149	0.525212	0.197086
1.0697	1.42296	0.975673	0.449434
0.760703	1.23033	0.825851	0.177106
0.74465	0.783421	0.841681	0.219278
0.973237	0.66893	0.237087	0.130002
1.09956	1.16017	1.5589	0.909755
1.48005	0.937109	0.509589	0.629797
1.5381	3.0681	0.736032	0.438627
1.78753	0.680267	0.834837	0.211345
1.2343	0.960785	0.600665	0.160077
1.43772	0.652476	0.983393	0.505044
0.72111	0.571466	0.456522	0.368838
1.21321	1.26314	0.477682	0.263076
1.21662	0.755186	0.78616	0.280723
2.39745	0.512306	0.455848	0.287193
1.50136	0.479068	0.539082	0.342219
0.957035	0.450377	0.600252	0.564309
1.16948	1.03552	0.53388	0.242661
1.26585	0.697582	0.592649	0.274874
1.32004	0.950128	0.635467	0.395925
0.738422	0.79341	0.523743	0.374645
0.911316	1.38675	0.454059	0.447746
1.15859	1.3935	0.550329	0.164025
2.84382	1.37387	0.379998	0.317362
1.70708	1.37843	1.44542	0.569941
1.38881	1.43043	0.726829	0.195188
1.70275	0.753999	0.6507	0.231831
1.38028	1.01646	0.445269	0.596627
2.08905	0.781893	0.525035	0.40356
0.923868	0.996569	0.73708	0.291548
1.00135	0.959956	0.362162	0.405124
0.976858	1.14823	0.692509	0.326072
0.830871	1.4701	0.968985	0.269355
1.25467	0.645352	1.15362	0.230444
0.832957	1.14701	0.574367	0.313539
0.911194	0.912015	0.81377	0.531132
1.23371	0.940137	0.303476	0.500219
0.938815	1.24357	0.750973	0.224978
1.79498	1.5325	0.442448	0.263808
1.16498	1.36494	0.528547	0.321782
1.37481	0.650284	0.560097	0.653987
1.44726	1.30312	0.590225	0.357436
1.93018	0.400462	0.948683	0.532931
1.28753	0.730855	0.691079	0.360843
0.553312	1.04296	1.14394	0.478998
0.873693	1.15677	0.678839	0.410525
0.645827	1.01403	0.83036	0.371476
1.01741	1.52919	0.495031	0.484167
1.39681	1.36079	0.348325	0.775738
1.28549	1.04258	0.420807	0.580022
0.930758	1.03847	0.444624	0.330771
1.10888	1.27238	0.790024	0.661564
0.550354	0.744276	0.713764	0.438402
0.887489	0.245326	1.48507	0.262307
0.836692	0.860544	0.732504	0.17745
0.448649	0.589995	1.10491	0.351257
0.812317	0.919264	0.648131	0.356128
1.15679	0.856223	1.35022	0.245043
0.716998	0.724079	1.11533	0.233409
1.20094	1.02355	0.766003	0.563927
1.29922	0.887173	0.518297	0.3463
0.641299	0.887381	0.629495	0.25328
0.795674	1.30384	1.36163	0.334981
0.860434	0.820753	0.344681	0.330486
0.83224	0.954228	0.346688	0.248147
0.617286	0.715748	0.373967	0.290703
1.3886	0.660536	0.595094	0.241287
0.901412	0.697937	1.04056	0.413248
0.669534	1.26589	0.451707	0.706823
0.903909	1.31812	1.04998	0.470991
1.36026	1.17194	0.780806	0.857412
1.11451	0.800817	0.59027	0.296437
1.76357	1.58658	1.85826	0.370824
1.36476	1.04688	1.03244	0.324963
1.06012	0.939691	0.659555	0.45607
1.04107	1.02203	0.514704	0.435875
1.02361	1.12888	0.914766	0.322663
0.819617	0.274999	0.743938	0.477734
0.764774	0.756606	0.639961	0.372069
0.599529	1.88645	0.254493	0.235651
1.15175	2.48285	0.2642	0.66819
0.831463	1.2142	1.51097	0.201105
0.904051	1.0892	0.634243	0.295169
0.68089	0.486379	0.439437	0.33689
1.11235	0.853918	1.09179	0.48764
0.749488	0.92101	0.934113	0.401349
0.523435	1.12337	0.643988	0.320675
0.780324	0.905663	0.87299	0.51154
0.912194	0.891233		0.420703
0.938493	0.586249		0.459188
0.568863	0.447214		0.309441
1.1881	0.679074		1.01885
1.13912	0.58722		0.638213
0.748634	0.274753		0.461
0.49081	0.507995		0.427276
0.532152	0.664183		0.710865
0.737763	0.460396		0.491271
0.762709	0.736821		0.572543
0.668204	0.491527		0.899079
0.62307	0.926683		0.689443
0.793381	0.526115
1.05157	0.913926
0.743082	0.679207
0.543791	1.05233
0.920531	0.741966
0.773062	0.894674
0.937988	0.483468
0.503102
0.349822
0.625343
0.756823
0.971269

## Sheet: Fig 2c
PEO4_HU_SICTRL	PEO4_HU_SIWRN	PEO1_HU_SI CTRL	PEO1_HU_SIWRN
1.32411	1.27476	0.775016	0.475652
1.50367	2.27036	0.511811	0.683281
1.72694	2.43024	1.16401	0.895953
1.07922	2.21451	1.30481	0.573979
1.78123	1.9085	0.805021	0.504089
2.13502	1.50243	0.82229	0.385908
1.23435	1.44416	0.730077	0.580669
1.72326	1.80338	1.03905	0.613515
1.73387	0.899439	0.951716	0.138714
1.48662	1.34995	1.38594	0.185457
1.25799	1.29533	0.525562	0.289744
1.11861	2.43993	1.746	0.29872
1.10785	5.98624	1.55962	0.305751
1.20666	1.47785	0.649665	0.579364
1.81045	1.33832	1.37376	0.124758
1.2357	1.95038	1.22427	0.207999
1.17069	1.66571	0.722093	0.256533
1.41227	1.21158	0.643733	0.222561
1.56587	1.60713	0.39598	0.223195
1.14461	2.40416	0.801907	0.487604
1.54536	1.73454	0.804378	0.377918
2.23332	1.56932	0.379064	0.550607
0.585449	1.47652	0.87483	0.229531
2.32645	1.87326	0.6825	0.357251
1.95852	0.338767	1.25029	0.641686
2.33354	0.76035	1.2387	0.532209
1.40696	0.136619	0.86936	0.324357
0.98476	0.507225	0.992822	0.835706
2.15639	0.300459	1.02513	0.597249
1.91763	0.237573	0.571425	0.479618
1.50091	0.73595	1.20885	0.440204
3.621	0.450005	0.917955	0.253359
1.83875	0.2641	0.735436	0.409303
0.523671	1.43145	1.12794	0.233573
1.64575	0.186893	1.37699	0.457859
0.984955	0.141385	1.43945	0.879244
1.08343	0.464828	1.31595	0.239606
1.31387	0.451718	1.41386	0.277175
1.10817	0.253243	1.28785	0.779203
1.24904	0.192265	0.906894	0.246788
1.50383	0.149516	0.534703	0.277716
1.63813	0.341485	1.12648	0.318306
1.09186	0.421348	1.70117	0.5109
1.66395	0.768806	4.02849	0.35691
1.6879	0.78866	1.12661	0.608826
1.76835	0.591853	1.27559	0.25897
1.2726	0.473263	1.23384	0.543464
0.946905	0.523683	0.991972	0.315249
1.33855	0.27312	1.1906	0.624143
1.60864	0.424151	0.986556	0.393919
1.04989	0.42112	1.39323	0.334757
2.9267	0.512546	1.46726	0.472241
2.37056	0.371998	0.874393	0.226441
1.48037	0.337182	1.43906	0.480133
2.34583	0.482212	0.608108	0.323563
2.14233	0.189227	2.05818	0.657216
0.36818	0.459041	1.01329	0.324646
2.61364	0.307175	1.31975	0.372596
1.18987	0.406991	1.70975	0.300444
1.3574	0.348789	1.84436	0.428173
2.61604	0.575634	1.19785	0.484323
1.35798	0.501693	1.03743	0.351366
1.25207	0.192614	1.25602	0.512302
1.70834	0.535546	1.43368	0.291378
0.955584	0.103204	1.93186	0.500523
0.78487	0.235406	1.61888	0.278068
1.25961	0.389775	1.11263	0.327192
1.69874	0.572906	0.912955	0.744255
1.15579	0.413449	1.3605	0.602125
3.53819	0.191014	1.35536	1.01474
1.18512	0.726257	0.94036	0.596328
1.19331	0.54133	1.36646	0.520775
1.70763	0.174963	1.51206	0.246622
1.34646	0.232828	1.48082	0.321218
1.59242	0.463186	1.19423	0.288067
1.48246	0.182634	1.39231	0.429827
1.13845	0.412256	1.02692	0.359257
1.06638	0.292179	1.66305	0.408032
1.50457	0.429086	1.29823	0.589386
1.12696	0.260654	2.30532	0.394453
1.32377	0.54809	2	0.531018
1.58299	0.258258	1.96755	0.152168
1.95116	0.402805	1.29016	0.349337
1.32612	0.65569	1.8667	0.124219
1.17913	0.366524	1.5399	0.202748
1.47342	0.22923	1.26408	0.525664
1.62487	0.440835	2.05035	0.419664
1.18826	0.671193	1.33007	0.27783
2.00759	0.265106	1.70382	0.343533
1.46982	0.519224	1.2417	0.314714
2.00278	0.416514	1.41436	1.24444
1.24845	0.408903	0.981229	0.655205
0.926268	0.367678	1.64524	1.0358
1.52307	0.15715	1.74341	1.32414
1.83161	0.336087	1.125	0.900449
1.70356	0.37846	2.20398	1.30771
2.40023	0.187267	2.11774	1.21122
1.33966	0.502268	1.70737	1.12588
1.63765	0.486041	1.19159	0.402725
0.901576	0.359459	0.81865	0.374584
1.49858	0.193143	1.58658	0.705991
1.46088	0.330425	0.965514	0.403556
1.05522	0.478498	1.87794	0.429374
1.62483	0.234769	1.51822	0.457915
0.729438	0.146929	1.51649	1.43104
1.33047	0.420352	1.27865	0.672952
2.00477	0.548806	0.924121	0.295627
0.831465	1.0635	0.822926	0.49868
1.38298	1.27453	0.486413	0.177736
2.25652	1.41131	1.25148	0.450194
2.21649	1.07354	1.05333	0.498447
1.46942	1.33055	1.09765	0.52162
2.56382	1.39749	2.06712	0.383861
0.891097	1.01618	1.84237	0.389937
1.90495	0.820027	0.936613	0.415865
1.3848	1.00336	1.26115	0.512176
1.36909	1.65052	1.03819	0.441671
1.50846	0.924774	1.75817	0.501927
1.51771	1.46697	1.15542	0.526034
1.74032	2.16844	1.0811	0.370596
1.08895	1.19162	1.28982	0.39342
1.9066	1.54313	1.40709	0.494768
1.28052	1.85671	1.20029	0.722658
1.45189	1.55209	1.17443	0.580299
1.17832	1.11683	1.67548	0.5877
1.48688	1.22357	1.57893	0.579793
1.27564	2.32212	1.29843	0.596989
1.46341	1.75534	1.78447	0.280123
1.95217	2.19259	1.39693	0.522442
1.24847	2.10555	1.06135	0.716188
1.34115	2.07503	1.25046	0.718312
1.38574	1.62005	1.27207	0.394145
1.07268	1.26594	1.88061	0.756751
1.76455	1.12568	1.96865	0.362854
0.787728	1.76158	1.11964	0.554782
1.42037	1.73081	1.29919	1.09403
2.22999	1.59	1.86636	0.959092
1.09557	1.51586	1.0523	0.398026
1.60779	2.03694	1.12923	0.720176
1.07304	1.51519	1.54647	0.36697
1.73431	1.75627	0.902798	1.01942
1.75138	1.03227	0.946327	0.590158
1.26648	0.7786	1.15344	0.4584
3.26658	0.525532	0.839952	0.435302
1.31465	0.564606	0.943798	0.597962
0.671922	0.75469	1.67364	0.993649
1.17242	1.57594	1.42312	0.386655
0.535063	1.76821	1.39196	0.822597
0.451645	1.47788	1.3336	0.486343
1.15119	1.27692	1.14397	0.539644
1.58631	2.1894	0.994917	0.340458
1.46797	1.75163	0.434833	1.29032
1.46057	1.95832	1.21541	0.31216
0.960352	2.36436	1.27312	0.471635
1.63616	1.69786	1.5605	0.470266
1.0846	1.29956	1.24583	0.612074
1.76025	1.86866	0.859501	0.428062
0.807455	1.42846	1.14543	0.736156
1.36551	1.22083	1.3655	2.92604
1.63936	1.09301	1.68545	3.10239
1.47325	2.30185	1.10286	0.656969
1.13149	1.44296	0.684131	0.703109
2.03855	1.18432	1.39958	1.22078
2.01835	1.07764	1.51463	0.878883
1.48427	1.87783	1.29095	1.06826
1.78028	0.924035	1.5977	0.587688
1.55541	1.60487	0.9104	0.755207
1.72384	1.48043	1.32246	0.836727
1.19996	0.308479	0.716813	1.00343
2.21841	2.14844	1.62493	0.255943
1.38925	2.43672	0.994941	1.00918
1.91663	1.1848	1.00225	0.379808
1.5478	1.12033	0.7917	1.12945
0.789271	1.14284	1.05932	0.743473
0.967666	1.30871	1.53817	0.771506
1.4084	1.10829	0.867316	1.08201
0.874585	0.357752	1.4716	0.660992
1.49824	1.25133	1.56739	0.767747
1.73785	1.64243	1.14673	1.09082
1.64783	1.78983	1.02657	0.442489
1.59817	1.15626	0.249781	0.483504
1.41813	2.38457	0.406128	2.06866
1.18864	1.96578	1.3082	1.10786
2.36162	1.32663	0.906756	1.05811
1.82679	0.786435	1.10075	1.16811
1.36259	1.00205	0.881997	1.16975
1.28712	1.30899	1.18397	0.860853
1.28591	2.07571	0.867183	1.99702
1.167	1.88652	1.03462	0.37431
1.19403	1.99036	1.35795	0.437015
1.15527	1.07265	0.658424	0.475476
1.04401	1.36355	0.842529	0.651301
1.52551	0.768922	1.05919	0.462365
1.37147	1.60794	0.893926	0.589093
1.56271	2.36067	1.08729	0.513092
1.85577	1.94411	1.07712	0.39092
	1.6594	1.38903	0.415513
	1.43266	1.00662	0.566502
	2.45937		0.576094
	2.14682		0.533235
	1.38429		0.496936
	1.78218		0.404849
	0.860813		0.608053
	1.60057		0.794418
	0.792506		0.773538
	1.47212
	1.47693
	1.89382
	1.2266
	1.51308
	1.71016
	1.74366
	1.59948
	0.835643
	0.867557
	2.67481
	0.985471

## Sheet: Fig 2d
PEO4_HU	PEO4_HU_WRNi	PEO1_HU	PEO1_HU_WRNi
2.38509	0.486924	0.918851	0.696779
1.65281	0.46781	1.59015	0.575396
3.70135	0.890031	1.39552	0.667237
1.4388	0.736019	1.88067	0.469952
1.72875	0.355159	0.979228	0.378961
1.33385	0.399446	2.36401	0.284603
2.99794	0.713265	1.43222	0.300606
3.22982	0.672993	1.19259	0.233405
3.16846	0.53542	1.73272	0.325415
2.60392	0.400885	1.74362	0.563017
1.29893	0.594362	1.38911	0.294097
3.65223	0.623985	1.86788	0.490445
3.37168	0.363119	1.87731	0.587386
2.18248	0.406701	1.58089	0.34609
1.54347	0.370821	1.22649	0.410629
2.12243	0.444159	1.71972	0.42532
2.79582	0.073265	2.15997	0.5
1.52014	0.209312	1.53124	0.83659
1.92135	0.963594	2.09003	0.496208
2.0296	0.758275	1.52914	0.193453
1.4105	0.231964	1.56927	0.297652
5.6642	1.64962	0.974394	0.425371
2.17574	1.33302	1.0785	0.58254
1.95567	2.48274	1.67401	0.645234
1.9115	1.47095	1.19423	0.601681
2.28035	1.55229	1.30738	0.981517
1.44969	1.88939	0.75257	0.571685
1.66667	2.42709	1.95626	0.184865
1.78462	3.29043	1.75733	0.392232
1.86288	2.751	1.24844	1.12283
4.64906	1.47781	2.07762	0.34223
1.68535	2.06303	2.00196	0.529724
2.16433	2.35564	1.39963	0.363097
1.75539	1.74316	1.6504	0.49564
2.72498	2.51993	1.33324	0.671729
2.22179	1.93325	1.04503	0.486004
3.68574	2.55627	0.816813	0.401515
2.23906	1.41295	1.18366	0.453756
2.25086	1.28357	2.06837	0.953719
1.28977	3.57964	1.29025	0.57502
1.55792	1.89852	1.28915	0.70853
2.52858	2.38957	1.68726	0.709677
1.81212	3.19553	1.26924	0.6025
2.3137	1.85938	1.5387	0.661081
1.69287	2.71166	2	0.868571
1.61806	13.1678	1.54115	0.385225
1.1048	2.42749	1.51537	0.624703
1.69104	1.8538	1.86343	0.367064
1.83674	2.56741	1.53309	0.425725
1.77927	2.80576	0.574873	0.704401
1.57936	2.05615	0.847831	0.465236
2.00333	2.37621	1.02506	0.79382
2.10352	1.4928	0.908051	0.599206
1.71905	2.63349	2.38573	0.562082
2.70191	2.12027	1.12619	0.618412
2.28281	3.54863	1.01231	0.835617
2.08843	1.18044	1.07917	0.5
5.98288	4.7371	0.859038	0.403387
3.81227	2.03114	0.826779	0.526505
1.61999	2.29919	0.372275	0.501544
2.76654	1.05767	1.24904	0.725584
1.65307	1.69517	1.54614	0.594674
1.48473	1.03408	0.806481	0.503702
1.58855	1.3682	1.00519	0.503278
0.97796	0.136543	1.78679	0.880973
1.99744	0.190408	1.04766	0.591182
2.17966	1.51314	1.67375	0.361551
1.72156	0.858363	0.339471	0.417764
1.30507	1.74881	0.441707	0.71623
1.57684	0.854435	0.870853	0.246688
1.37059	1.49746	2.02537	0.53808
3.71008	2.05546	0.669954	0.587489
1.94337	1.82228	0.617195	0.219682
3.4052	1.32953	1.50762	0.111346
5.52479	1.84362	0.730254	0.42712
1.26598	1.90157	0.722647	0.775102
2.76173	1.6451	1.34266	0.612717
2.26929	1.13351	1.10051	0.933596
1.33022	1.71517	0.849927	0.612022
1.38094	2.00387	0.764485	0.190955
2.73268	2.57605	1.3659	0.46262
2.15147	1.45895	1.67898	0.275573
1.0687	1.81794	0.52808	0.843212
2.1313	1.65281	0.706904	0.546283
1.55751	1.65181	0.736881	0.39331
2.28357	1.47769	0.731093	0.75951
1.78333	2.38339	0.85294	0.304337
1.72977	1.68132	1.49666	1.1578
1.67563	1.1714	1.15439	0.226169
1.47306	1.9696	1.57374	0.572218
2.46037	2.38069	1.84636	0.295419
3.31004	1.44816	1.27655	0.34628
1.26634	1.21605	1.37675	0.726711
1.24817	0.367286	1.0494	0.615535
1.55069	0.181581	1.02789	0.706318
1.75224	1.41692	2.92796	0.461
1.59762	1.49916	2.08907	0.544788
3.59817	1.96532	0.881853	0.64946
1.47629	2.33073	2.65473	0.368626
1.56329	1.00897	0.851657	1.75127
2.39548	0.912614	0.734798	0.745122
2.95433	0.814475	1.21087	0.696562
1.52791	2.15522	0.918778	0.553904
3.55423	0.8172	1.8869	0.702863
1.99885	0.68654	0.906664	0.258154
2.86751	1.52131	1.07663	0.425208
1.35787	2.33245	0.965827	0.349503
1.35124	1.77129	1.32685	0.921066
1.34253	0.958075	0.897503	0.288425
2.32753	1.9638	1.27107	0.909725
2.81197	0.921906	0.68235	0.830828
1.71117	1.35999	0.874368	0.862226
1.91924	1.33916	0.77869	0.52605
2.86669	0.851077	0.714772	0.430763
1.72887	0.331295	0.774785	0.413152
1.59481	1.05194	0.964551	0.872475
1.62012	0.664953	1.0171	0.761857
4.77319	0.75817	2.03237	0.493718
2.64686	1.04977	0.795343	0.79266
3.58027	1.45145	1.12119	0.666963
2.25895	1.07242	1.02319	0.38747
1.3821	1.01142	0.638206	0.620866
1.35549	1.73269	0.828582	0.367437
1.9695	1.3766	0.923906	0.289847
2.14725	0.972451	0.720658	0.673957
2.13978	1.33791	0.826582	1.79656
2.44419	1.22623	1.33629	1.01848
2.02485	0.652125		0.651558
2.17344	0.705755		0.851533
1.67165	1.38949		1.23227
1.67021	0.854384		1.05975
3.26043	1.05248		0.273056
1.13756	1.35111		0.652288
1.11704	0.847475		1.36634
1.2477	1.38985		0.417254
1.39551
0.817197
1.7641
1.39952
1.71662
2.0731
2.44304
3.46611
1.77086
2.66789
3.15328
1.2192
1.51996
1.86275
1.30834
1.5078
1.75722
1.37082
1.58913

## Sheet: Fig 3a
UT_PEO4_SI CTRL	UT_PEO4_SI WRN	UT_PEO1_SI CTRL	UT_PEO1_SI WRN	WRNi_PEO4_SI CTRL	WRNi_PEO4_SI WRN	WRNi_PEO1_SI CTRL	WRNi_PEO1_SI WRN
0.665131	0.914519	1.17378	0.95745	0.724435	0.820101	0.498682	1.65741
0.491116	0.706726	0.998156	0.921629	0.98319	0.738225	1.07544	0.564367
0.577472	0.595948	1.31256	1.11861	0.950719	0.734688	0.57387	0.902509
0.640912	0.908844	0.832236	0.95191	1.00444	1.2338	0.727322	0.953208
0.644936	0.773044	1.26013	0.948501	0.816141	0.799429	0.405252	1.43947
0.793458	2.3877	1.04899	0.780115	1.29357	0.672005	0.772184	1.88252
0.84926	0.694519	1.04138	0.743797	0.946273	0.84083	0.481841	1.10511
1.40139	0.807074	1.14218	1.10406	0.825345	1.36437	1.05047	0.94224
0.474351	0.667921	0.865481	0.964526	0.961831	0.768478	0.651588	1.05407
0.674643	0.670429	1.89289	1.00975	1.2658	0.986395	0.599709	1.00815
1.09089	0.584974	1.56803	1.02554	1.7419	1.07387	0.753149	0.894161
0.733263	0.679947	1.27829	1.0013	0.990603	0.931168	0.622079	1.02429
0.558686	0.735298	1.30356	0.972163	0.976393	0.943117	1.13536	0.552306
0.709487	0.638609	0.751657	1.52976	0.879423	0.842354	0.670486	1.08111
0.974597	0.712505	1.13244	0.868195	0.892752	0.893399	0.607468	0.574252
0.779963	0.798126	1.43142	1.34931	0.888494	0.870371	0.687456	0.597008
0.597587	0.830887	0.956633	1.05693	0.881844	0.869146	0.615511	0.710822
0.999675	0.471083	1.0287	0.261185	0.574284	0.981235	0.737982	1.39597
0.685994	0.678148	1.01955	1.05695	0.787248	0.920587	0.442148	0.777172
1.22054	0.620971	1.31146	0.944271	1.05397	0.937193	0.51855	0.700922
0.787768	0.390457	0.762587	0.818446	1.07284	0.782704	0.56403	0.863335
0.853989	0.556101	1.50228	0.914916	1.01115	0.863785	0.61572	0.685796
0.854867	0.763241	0.817088	0.877058	1.05235	1.45565	0.500343	0.648557
1.0551	0.615954	0.741463	1.04123	0.805376	1.30458	0.736212	0.668959
0.771007	0.6582	1.01472	0.917002	0.779333	1.09091	0.672657	0.645395
0.67906	0.662193	1.00982	0.616609	0.73051	0.727228	0.749352	0.532445
1.12986	0.524966	1.11903	0.835932	0.90983	0.918161	0.380319	0.627122
1.43472	0.349722	1.20855	0.84521	0.969951	1.35225	0.539595	0.9332
1.05061	0.568962	1.14729	1.04009	1.01537	0.513913	0.653418	0.497098
0.762727	0.666041	0.798286	0.853575	1.08569	0.520892	0.824439	1.14997
1.1591	0.555401	1.12598	0.625392	0.802647	1.23757	0.540732	0.486943
0.530531	1.10978	1.29998	0.85846	0.929318	0.482824	0.698399	0.562292
0.870423	0.75722	0.892178	1.77177	1.17356	1.08295	0.482593	0.605221
0.954654	0.694461	0.955864	1.01933	0.810178	0.989847	0.588899	1.39461
0.918538	0.881039	0.907492	0.964077	1.18346	0.565517	1.03356	0.667634
0.420791	0.626192	0.705499	1.08127	0.655525	1.00039	0.484503	0.732875
1.39125	1.42069	1.45881	0.995909	0.630528	0.672359	0.678241	0.755901
0.283364	1.03951	1.58188	1.03303	0.836656	0.636689	0.754232	0.597151
0.946061	0.533382	0.504331	0.962303	0.75763	0.84454	0.450646	0.615438
0.401772	0.794727	0.947818	1.16392	1.07351	0.631148	0.827107	1.25646
0.639257	1.25282	1.13205	0.993595	0.821036	0.429693	0.8	0.823914
1.09388	0.861847	0.974864	0.997209	0.912384	0.750409	0.311419	0.366433
0.730788	0.667948	0.791856	0.900519	1.24201	0.676207	0.657518	1.0811
0.742547	0.599153	0.874772	0.953943	1.2107	1.07876	0.477177	0.710197
0.544376	0.578076	0.662753	1.17519	0.574012	1.17692	0.843561	0.543879
0.693745	0.858409	0.888458	1.05181	0.664822	0.75154	1.01483	0.501506
0.784412	0.552485	0.965176	0.952767	1.89029	0.725579	0.850703	0.478159
0.80487	0.842307	1.52337	1.09326	1.83733	0.527815	0.362704	0.527067
1.20609	0.494411	1.23179	1.34369	1.19005	0.91093	0.32983	1.76035
0.724102	1.16474	1.29859	0.932108	1.09234	0.642897	0.807323	0.612555
0.921622	1.43406	1.20132	1.03414	0.820903	0.811966	0.257393	0.657389
0.906357	0.904576	1.73296	0.970597	1.03871	1.49207	0.341003	0.838068
0.803323	1.55285	0.855059	0.956683	1.00921	0.671254	0.235998	0.732724
0.820232	0.906777	0.976561	0.769542	1.0282	1.06222	0.377521	0.615838
1.03619	1.06811	1.11933	0.97909	0.983987	1.23839	0.365097	0.788509
0.93079	0.748487	0.581139	0.934163	0.932732	1.48994	0.336122	0.735986
0.892132	1.31108	0.727156	0.958379	0.884318	1.22341	0.341593	0.719023
0.674348	1.12511	0.845644	0.634625	1.01075	1.80031	0.290616	0.795595
0.840388	1.02666	1.10063	1.00109	1.0876	1.07545	0.818222	1.53243
0.665535	0.813949	0.751923	1.00856	0.988751	0.73316	0.491998	0.756318
0.993164	0.718315	0.993887	0.725125	1.04402	0.844505	0.626839	0.575013
0.966421	0.997093	1.18189	1.08865	1.17892	0.694876	0.419467	0.763934
0.975842	0.98542	0.864714	0.784907	1.05112	0.901212	0.462347	0.970604
0.360927	1.44036	0.766761	0.786561	2.51173	0.63846	0.528536	0.963095
1.0637	0.93217	0.874135	1.28644	0.784925	0.628057	0.45722	0.669422
0.555951	0.870735	1.17295	1.77345	1.1744	1.02919	0.317405	0.6051
0.737183	0.861768	0.964058	0.646781	1.17521	0.310917	0.452617	0.817747
0.920918	0.925153	0.517467	0.609091	0.894966	0.540013	0.361783	0.542235
2.09015	0.834708	1.24	0.90284	0.974262	0.668059	0.304096	0.686443
0.854479	1.11896	0.965863	1.18953	0.827341	0.756664	0.602564	1.07761
0.859961	0.622155	1.43686	1.02202	0.777511	0.609621	0.530392	0.697627
0.878087	1.15992	1.02019	0.78443	1.16945	1.01392	0.250096	0.684752
1.79141	1.17216	0.528343	0.833858	1.03712	0.585078	1.06774	0.778257
1.42929	0.63826	0.678636	0.978131	0.913532	2.22307	0.448569	0.682841
0.992258	0.327162	0.959013	1.3039	0.7863	0.604855	0.918181	0.763242
0.933225	0.996051	0.803607	0.716892	1.42088	1.56879	0.554945	0.559891
0.852791	0.758545	0.687958	0.870128	1.19805	1.58849	0.754583	1.5062
1.28035	0.92222	1.11072	1.28441	1.82525	0.962563	0.415495	1.48128
0.774214	1.24573	0.859887	0.800456	1.12001	1.43529	0.798492	0.561823
0.860316	0.963888	0.675797	0.971215	0.952211	1.54661	1.51918	1.64863
0.697917	1.58798	0.874935	0.933314	0.856306	3.26148	0.859304	1.12306
0.989552	1.10874	1.14492	1.08456	0.761877	1.09098	1.33502	0.795682
1.09991	1.63732	1.04933	1.24109	1.51678	1.28622	0.909951	0.975435
1.12947	1.35322	0.930555	1.1517	0.9288	0.651626	1.30612	1.08815
0.930652	1.11578	0.851312	1.0559	0.790561	1.28393	0.938036	0.635288
1.11059	0.796653	0.922914	0.898606	0.618826	0.515463	1.68878	1.36777
0.98311	0.721901	0.919438	0.726912	0.518264	1.09408	0.846131	0.797741
1.04657	1.15612	0.899709	0.887936	0.876861	1.44255	0.726982	0.910581
1.03567	0.880909	1.33964	1.23479	1.79927	1.3273	1.15446	1.32763
0.92032	0.629351	0.771004	1.02579	1.39316	0.955422	0.923265	0.949027
1.01263	0.921543	0.774344	0.911316	0.793636	0.573632	0.958687	1.04836
0.839686	0.624532	1.55299	0.781159	0.896416	2.01033	1.11774	2.0206
0.821458	0.890881	0.896005	0.86075	1.19669	1.62226	0.395488	0.486194
1.37151	0.524849	0.963753	1.08729	1.00554	1.69808	1.32031	1.23668
0.953376	0.889659	0.71321	0.871358	0.518212	1.3349	0.913567	0.615262
0.947147	0.817999	0.949684	0.768519	1.17435	1.46834	0.739249	1.0586
1.49114	0.964708	0.783795	0.7283	1.10304	2.5202	0.824433	0.436592
1.17672	1.57677	0.753144	0.690357	1.05565	0.902304	1.07908	0.647205
1.1544	1.50642	0.907062	1.35041	0.670323	1.30723	1.07714	0.719517
1.58296	1.02115	0.733752	0.965676	0.743657	1.71846	0.793683	0.788821
0.826142	0.760287	0.569805	0.77772	0.776581	1.07823	0.698721	0.689062
1.14711	0.878847	0.457579	0.759819	0.827934	1.37773	0.528896	0.529936
0.954846	1.50279	0.656273	1.2873	1.40853	2.97228	0.772103	0.771062
0.868755	0.745767	0.51256	0.822329	0.822452	0.819826	0.643677	0.860881
0.536423	1.17203	1.09993	1.82153	1.00091	1.42643	0.339707	0.902858
1.00683	0.936796	0.929291	0.820467	1.67061	0.567307	0.593102	0.737374
1.16735	1.01205	0.712317	0.808748	0.862584	1.06545	0.780372	1.47235
0.794955	0.476167	0.522175	0.790183	0.950615	0.903615	1.32274	0.629252
0.971632	0.921639	0.464972	0.785293	1.21437	1.73346	0.729132	1.23599
1.09502	1.03898	0.871126	0.818262	0.969007	0.893718	0.590791	1.39813
1.11307	0.635846	0.876168	0.696952	1.38136	0.980004	0.684947	0.88077
0.966714	0.692693	0.563421	0.795266	0.799895	0.956867	0.540536	1.0279
1.05425	0.357804	0.622089	0.622176	1.11944	0.842753	0.56098	0.877266
0.980131	0.729772	1.00084	1.16632	0.692055	1.08296	0.874127	0.77449
0.938159	0.864321	1.25896	0.851235	0.659722	0.949505	0.716384	0.704158
0.771265	0.801008	1.24799	0.879622	0.874917	0.668852	0.546566	0.809938
1.08049	0.866556	1.01379	0.716809	0.752688	1.10132	0.587366	0.838739
1.1535	0.900117	0.82024	0.827729	0.884084	0.782746	0.857144	1.00336
1.15923	0.573569	0.520702	0.81675	0.917902	0.729834	1.01096	0.899354
1.4721	0.849643	1.11638	0.806257	0.910982	0.582894	1.0044	0.609341
1.19756	1.24448	0.654598	0.885098	0.699849	0.934996	0.675007	1.16913
1.16318	0.833882	0.61157	0.772438	0.583949	0.878999	0.730887	0.85367
2.95606	1.12977	0.82778	1.47115	1.05612	0.678421	0.528882	1.54096
1.17538	1.69563	0.660699	0.714703	0.885813	0.934975	0.643933	1.14461
1.0108	0.698609	1.31051	1.19197	0.877391	0.908593	0.961221	1.1325
1.17185	1.18465	0.674348	1.0598	0.738475	1.32899	0.849254	1.01463
1.1979	1.23159	0.583554	1.07967	0.741219	0.725185	0.95002	0.671818
1.07074	0.835949	0.936585	0.810213	1.08725	0.979133	0.521997	0.832643
0.701618	0.979567	1.17788	0.852623	0.963253	0.798289	0.552294	1.0373
1.00561	1.58451	0.766833	0.868125	0.970933	0.76797	0.820547	0.840571
0.944993	1.0564	0.698231	0.94371	1.1406	1.02864	0.624673	0.662812
0.92838	0.733049	0.589549	0.817847	1.13519	1.12072	0.555208	0.745117
1.30155	0.660724	0.609045	0.89478	0.927214	0.88869	0.626458	0.94836
0.935682	1.07981	0.826227	0.659154	0.816611	1.16588	0.804137	0.849732
0.975652	1.0027	0.843045	0.682784	0.950727	0.962713	1.23222	0.717203
0.76278	0.611654	0.660331	0.752912	1.14086	1.11716	0.939113	1.47558
0.998392	0.633804	1.06226	0.800613	1.51943	1.4349	0.834465	0.917213
1.18347	0.899684	1.40337	1.17986	1.74493	1.26095	0.633441	0.651503
1.20304	1.01614	3.34901	0.869681	1.20895	1.18466	0.844776	0.88433
1.36136	1.20039	0.994766	0.844049	0.930367	1.55435	0.878001	1.14558
0.861753	1.23833	1.11745	0.73641	1.21147	1.34853	0.433891	1.08349
0.907192	0.57247	0.931215	0.740808	0.868293	1.09579	0.42535	1.08179
1.02172	0.925094	0.904442	0.708815	1.15532	0.844956	0.489547	1.2792
0.357594	1.08493	1.50232	1.30496	1.16816	1.01917	0.492941	0.684481
1.11954	1.32079	0.969302	0.790648	0.710568	1.36787	0.485145	1.13728
1.31924	1.00712	1.39373	0.656993	0.773164	1.18551	0.58309	1.20178
0.887979	0.98339	1.06378	0.976877	1.93528	1.77082	0.52941	1.32703
1.75239	1.06652	0.920872	1.61546	0.548712	0.801626	0.523858	1.08729
1.20593	0.774594	0.83246	0.644759	0.76152	0.86654	0.358979	0.544651
0.861265	0.729824	1.58163	1.07094	1.3304	0.722425	0.573313	0.8487
0.926361	0.856621	0.837702	0.958302	0.747314	1.20431	0.531929	1.02759
1.15819	0.919475	0.418478	0.808745	0.943592	1.12088	0.30404	0.698069
0.796987	0.800685	0.667511	1.13849	1.52415	1.11465	0.844402	1.31956
0.95253	0.62121	0.847586	0.649877	0.999139	1.22733	0.890066	1.01502
0.693595	0.698803	0.897035	0.581459	0.68075	0.469576	0.671045	0.758646
0.93929	0.911752	0.786251	0.90508	1.07931	1.49918	0.568105	0.412357
0.84216	0.910933	0.894068	0.570698	0.468742	0.844882	0.512437	0.989294
1.33227	0.817712	1.33157	1.14222	0.8696	0.753716	0.376728	0.524714
0.845544	0.813153	0.84403	1.96027	0.907266	1.05547	0.423443	1.42282
1.13732	0.531712	0.779492	1.01981	1.2822	0.820593	0.581479	0.921707
0.77923	0.876635	0.976187		0.805643	1.69322	0.722644	0.956845
1.90544	0.539347	1.03476		0.975559	0.928778	0.57619	1.02851
0.970785	1.03291	0.781223		1.14715	1.19845	0.845024	0.861877
0.761161	1.04925	0.594592		0.549385	1.69956	0.958066	2.0572
1.14112	0.949573	1.3801		0.806697	1.01229	0.715238	0.710207
0.718768	1.20222	0.74934		1.17452	0.815668	0.935516	0.786705
0.890761	0.841605	1.07828		0.901758	0.759077	0.432798	0.38956
0.441052	0.77257	0.718665		0.91988	0.879587	0.58717	1.01515
1.46392	0.680449	0.771219		0.749617	0.951134	0.462258	0.756803
1.02714	0.498152	1.22673		0.68186	0.941956	0.492786	0.898655
1.09619	1.15009	0.993487		0.624506	0.717247	0.944374	0.790505
0.789465	1.21305	0.97246		0.478665	0.891605	0.85092	0.716394
1.2306	0.956213	1.15368		0.75357	0.708438	1.20296	0.691276
1.04955	0.952685	0.982794		0.723291	1.06012	0.584638	0.9255
0.633071	0.79282	1.30919		1.19293	0.827979	0.95698	0.700523
0.784513	0.691862	1.21833		1.10401	0.733705	0.581303	0.934766
0.65778	1.04599	0.848404		0.868728	1.04507	0.775779	1.87089
0.976237	0.73895	0.923951		0.905936	0.864032	0.287544	0.666139
0.74571	0.788216	1.3077			0.761442	0.645137	1.06121
0.825446	1.06328	0.775591			1.05564	0.644767	0.684459
1.24706	1.07106	1.0561			1.49165	0.757234	0.930404
1.05771	1.17722	0.956366			1.15148	0.799477	1.0821
1.06168	3.06824	0.825043			1.02795	0.789748	1.00548
0.875507	0.993356	0.715548			1.03347	0.675569	0.96285
0.778489	1.15647	1.06414			1.01738	0.669681	0.984447
1.01446	1.34715	0.969793			0.827137	0.707609	1.80184
1.11315	1.50164	1.00551			1.41546	0.590572	1.05061
0.827794	1.2733	1.38396			0.85442	0.431057	0.889496
0.834893	1.43072	1.06711				0.706748	0.765021
0.954706	0.980428	1.70747				0.72575	0.779033
1.33642	2.07524	0.867984				0.705488	0.694071
1.01778	1.49991	0.818616				0.640336	0.647725
0.908536	2.22725	1.27118				0.594349	0.689067
0.984707	1.02995	0.794956					0.781733
0.798671	1.25232	0.903691					0.691094
1.17558	1.01602	0.717927					0.70273
1.05959	1.58525	1.51698					0.871424
0.722058	0.70834	1.22771					0.782904
1.19154	0.964853	0.990093					0.655358
0.41999	0.893304	0.617014					0.504142
1.5526	0.88212	0.825794					0.762774
0.912549	0.931747						0.798871
1.1297	1.66406						0.483033
0.819678	2.62519						0.557666
1.01583	0.974772						0.684355
0.823018	1.35055						0.958434
0.617061	1.30696						1.03948
1.21297	0.940816						0.665855
1.99717	1.17383						0.710334
0.784184	0.817218						1.08119
0.940476	0.96241						0.419332
	1.38188
	1.37004
	1.62979
	2.47847
	1.22215
	1.72399
	5.63894
	0.828771
	1.10316
	1.14446
	1.39598
	1.21036
	1.80459
	0.881575
	1.0854
	0.823848
	1.25042

## Sheet: Fig 3b
PEO4 WRNi	PEO4 WRNi Mirin	PEO1 WRNi	PEO1 WRNi Mirin		PEO4 WRNi	PEO4 WRNi DNA2i	PEO1 WRNi	PEO1 WRNi DNA2i
0.319856	0.345903	0.567464	1.06483		1.2922	0.805023	0.405586	0.73356
0.397972	0.347239	0.597683	0.79931		1.05882	0.722201	0.601871	0.393391
0.41592	0.415124	0.583171	1.37918		1.26538	0.969041	0.50953	0.426428
0.426294	0.417795	0.6909	0.662233		0.698747	1.08762	0.473229	0.719846
0.463873	0.422599	0.417682	1.13072		0.992189	0.778725	0.873732	0.352375
0.511725	0.426733	0.486333	0.893156		1.09906	1.02169	0.588173	0.827808
0.512322	0.482573	0.771581	1.98936		1.51502	0.548439	0.921066	0.661055
0.54221	0.490257	0.381284	1.3809		0.950146	0.791871	0.451986	0.336736
0.570049	0.503574	0.748715	1.06997		0.960051	1.05221	0.573255	0.606395
0.585601	0.514191	0.67261	0.851556		0.921955	1.18335	0.482808	0.364194
0.602668	0.529999	0.458704	0.927908		1.06113	0.72396	0.662727	0.436564
0.605373	0.537441	1.36133	1.1161		1.99927	0.630991	0.703064	0.680855
0.615303	0.540833	1.56089	0.62186		1.13927	0.773231	0.538898	0.666667
0.627524	0.545213	0.617374	0.69335		1.08238	0.56429	1.18799	0.427118
0.634615	0.551685	0.6864	0.897425		1.15175	0.846699	0.776493	0.54385
0.646251	0.552709	0.573999	0.963113		1.67787	0.674064	0.598777	0.461954
0.653144	0.558744	0.5471	0.81862		0.669859	1.54742	0.742799	0.476892
0.665078	0.563552	0.561591	1.07771		1.25228	0.618471	1.01603	0.572527
0.690018	0.567336	1.4794	0.925437		1.14896	0.844483	0.57197	0.539345
0.691324	0.573269	0.786006	1.07051		1.02433	0.826215	0.515505	0.47944
0.697319	0.573975	0.559883	0.848925		1.46663	0.921652	0.827488	0.646509
0.698934	0.578891	0.556558	0.594144		1.15011	1.04848	0.620159	0.539041
0.699869	0.584705	0.517057	1.01224		1.06699	0.966817	0.623708	0.688143
0.702456	0.60449	0.536113	0.973149		1.05119	1.01888	0.443414	0.580989
0.707851	0.61498	0.523667	0.790569		0.673651	0.746316	0.741246	0.592718
0.749329	0.639896	0.43745	0.750367		1.61053	0.828497	1.14039	0.400725
0.755768	0.650695	0.384456	0.655343		1.30384	1.06948	0.855165	0.380307
0.760103	0.655929	0.748764	0.752232		1.0889	0.846842	0.639362	0.577137
0.771096	0.662664	0.661	0.766621		1.01093	1.13189	0.48569	0.376036
0.779371	0.664914	0.619814	1.10483		1.72397	0.879166	0.462478	0.383001
0.784221	0.66796	0.767882	0.758295		1.1465	0.871716	0.548116	0.64496
0.81849	0.675009	0.689516	0.849235		0.810262	0.586902	0.813598	0.843559
0.823237	0.675602	0.457348	0.955793		0.85187	0.612686	0.459165	0.941128
0.823493	0.676114	0.539828	0.868752		1.01513	0.687988	1.24927	0.569856
0.825118	0.679133	0.548161	0.918094		0.759472	0.286499	0.143592	0.738189
0.828022	0.682672	0.647097	0.817507		1.79714	0.874475	0.457838	0.590595
0.83927	0.690129	0.540568	0.494219		1.06977	0.89246	0.449793	0.471002
0.842223	0.702291	0.577035	0.8778		0.578488	0.453904	0.468377	0.35727
0.843109	0.706274	0.951394	1.2873		0.703218	0.452448	0.321265	0.568422
0.848607	0.706543	0.440206	0.600713		0.883588	0.501477	0.366298	0.265504
0.856838	0.708531	0.373991	0.951621		0.667829	0.589295	0.803182	0.565275
0.857195	0.709238	0.75723	1.24107		0.619905	1.27203	0.947119	0.459235
0.858227	0.721121	0.559433	0.713468		1.18471	0.970071	0.809378	0.546045
0.869845	0.738148	0.525203	0.865301		0.688601	0.649036	0.911	0.544787
0.877387	0.740758	0.599086	0.620594		0.5547	0.713601	0.762088	0.715054
0.892688	0.741662	0.890735	0.54475		0.5	0.566076	1.28761	0.581936
0.897041	0.745079	0.4188	0.534849		0.648715	0.956644	0.379354	0.9601
0.901263	0.745171	0.437634	1.10114		0.755094	0.809801	0.915619	0.965437
0.903512	0.745533	0.570925	0.782922		0.504436	0.915171	0.762003	0.684085
0.908484	0.747011	0.515629	0.970375		0.796524	0.892164	0.871503	0.442683
0.90872	0.768063	0.476783	0.388242		0.370604	0.690455	0.934468	1.01649
0.93207	0.772608	0.851468	0.636585		0.540625	0.936616	0.730607	0.903368
0.953366	0.782488	0.712883	1.06296		0.670277	0.857035	0.68125	0.850771
0.954711	0.787602	0.549128	1.01056		0.467114	0.777066	0.385662	1.17221
0.963268	0.790595	0.432313	0.979722		0.627837	0.665067	0.55014	0.674848
0.972318	0.793765	0.710371	0.757822		0.746163	0.641091	0.606046	0.382944
0.975644	0.816385	0.52716	0.755119		0.72111	0.663632	0.601901	0.566482
0.977488	0.818049	0.530026	1.30641		0.606864	0.538138	1.28354	0.289018
0.977926	0.831092	0.734648	0.970206		0.860372	0.82752	0.679487	0.703021
0.978459	0.859945	0.692645	1.11872		0.989707	0.551508	0.508931	0.511268
0.981997	0.860258	0.606249	0.622832		0.78872	0.874828	0.924461	0.187606
0.983598	0.860755	0.407532	0.931313		0.896226	1.05548	0.660517	0.518344
0.989652	0.864468	0.555852	0.664446		0.767587	0.847249	0.651289	0.472799
0.990537	0.871427	0.537259	0.642024		0.836677	0.932785	0.491839	0.915668
0.992128	0.871461	0.607427	0.744896		0.948861	0.798214	0.918192	0.761473
0.992885	0.880105	0.646344	1.1197		1.00174	1.1041	1.23743	0.351118
0.997174	0.880577	0.56071	0.690158		0.790961	1.30221	0.902944	0.936568
1.01081	0.885451	0.512315	1.05295		0.899071	1.42447	0.685217	0.720128
1.0183	0.891569	0.942297	0.968974		2.5722	1.4939	0.854083	0.698018
1.023	0.892092	1.04767	0.662799		0.923304	1.62127	0.587941	0.694316
1.03218	0.893866	0.814333	0.621503		0.933053	1.03198	0.389215	0.670196
1.03258	0.894179	0.536067	0.937651		0.923488	0.897417	0.948178	0.5939
1.04398	0.904476	0.314228	0.693725		0.647153	0.973768	0.436824	0.86009
1.04723	0.907194	0.339414	0.715206		0.954842	0.990521	0.535063	0.511297
1.04743	0.907314	0.77159	0.449885		0.8	1.02702	0.49392	0.327372
1.06002	0.910928	0.735641	0.596141		0.965734	0.875092	0.64174	0.552965
1.07037	0.911112	0.617346	1.00977		1.71262	1.21105	0.748157	0.373554
1.07387	0.919719	0.515257	0.590689		1.29865	1.05291	0.382315	0.543981
1.07391	0.9245	0.21329	0.963356		1.04326	0.775536	0.630997	0.784555
1.07585	0.924848	0.88928	1.28925		0.965934	0.858876	0.743239	0.726975
1.07705	0.926499	1.1022	1.28749		1.09051	0.909221	0.716086	0.669534
1.08098	0.937782	0.603138	0.757148		0.974559	1.25576	0.680475	0.721882
1.09089	0.941544	0.568422	0.846119		0.760953	1.03433	0.916667	0.570644
1.09642	0.941899	0.879639	0.824724		1.03337	0.821938	0.578921	0.543612
1.10729	0.94473	1.27419	0.812611		1.03248	1.50656	0.565305	0.547426
1.11119	0.947594	0.941755	1.19685		0.807482	0.889335	1.06815	0.860175
1.13445	0.949119	0.270812	1.00863		0.789844	1.01328	0.787507	0.811087
1.13639	0.954683	1.19841	0.73723		0.90753	1.28553	0.655818	0.633658
1.1366	0.95742	0.448815	0.669004		1.23455	1.1164	0.649585	0.761366
1.13976	0.962339	0.451439	1.49479		0.824183	0.773265	0.650891	0.369227
1.16357	0.974724	0.709622	0.983956		0.777673	1.20362	0.914033	0.255538
1.16915	0.980153	0.68588	0.358491		2.6554	1.94484	0.678752	0.553395
1.17308	1	0.705389	0.652771		0.963113	1.21896	0.696546	0.68317
1.17313	1.02202	1.38096	1.11862		1.76397	0.92477	0.735241	0.989661
1.17921	1.02981	0.39516	1.0408		0.914349	1.29176	0.689759	1.01065
1.1848	1.03037	0.310358	0.807207		0.989426	0.93408	0.656808	0.77014
1.19116	1.04445	1.02672	0.855556		1.65368	1.23601	0.884591	0.631553
1.19228	1.04893	0.603902	0.896317		1.13864	0.901674	0.839555	0.821408
1.2014	1.05356	0.80271	1.15091		1.30711	0.802705	0.475645	0.862069
1.20922	1.05448	0.629274	0.534074		0.810442	0.820017	0.427437	0.783718
1.21183	1.05955	0.742783	0.833578		0.745433	1.89021	0.606549	0.597057
1.21551	1.06595	0.347649	0.775363		1.09284	0.862261	0.702815	0.617702
1.21606	1.07176	0.824935	0.86656		1.20825	0.943178	0.746481	0.626616
1.21788	1.07933	0.415849	0.721043		1.14733	1.16526	0.491618	0.582456
1.22812	1.083	0.519857	0.899889		1.67702	1.24408	1.38644	1.09212
1.23598	1.12014	0.723972	0.885927		0.761452	0.94219	0.75	0.566101
1.24847	1.12301	0.565095	0.544735		1.05759	1.14618	0.415535	1.01657
1.28644	1.12383	0.719571	0.589414		0.970993	1.1949	0.651739	0.859112
1.30216	1.12752	0.710193	0.678222		0.817411	0.973505	0.719229	0.933836
1.309	1.14108	1.05524	0.748818		0.780911	1.24088	0.613959	0.808285
1.32138	1.14223	0.791558	0.693763		0.538972	1.24701	0.742048	0.857951
1.34021	1.14397	0.707367	0.674389		0.939226	0.855847	0.702181	1.38028
1.37928	1.1912	0.59183	1.61485		0.580671	0.740659	1.03432	1.32271
1.40616	1.20993	0.508503	1.24208		0.886	0.997792	1.00793	0.340783
1.42407	1.22107	0.644072	0.728024		0.60959	0.92801	0.596419	1.09537
1.42925	1.2234	0.753927	0.438268		0.840767	1.50121	0.643414	0.647773
1.4315	1.23173	0.914126	0.668842		1.17245	1.11136	0.668044	0.493964
1.45312	1.23423	0.684796	0.640824		0.97481	1.16419	0.464461	1.14604
1.47138	1.23944	0.604182	0.562031		1.63284	0.832169	0.597056	0.798564
1.53053	1.25322	0.676982	0.739718		0.842498	1.07714	0.760488	0.794092
1.56991	1.26994	0.893344	1.0985		0.998495	1.38109	0.539899	0.914826
1.57706	1.27007	0.696663	0.832065		0.80664	1.20345	0.56001	0.706545
1.59247	1.29906	0.808117	0.699982		0.747082	0.949486	0.422784	0.786498
1.60958	1.31541	0.865304	0.677144		0.907088	0.895198	0.482954	0.515861
1.62028	1.32551	0.660512	0.733903		0.882463	1.48277	0.392232	0.898974
1.62764	1.34432	0.656181	1.83164		0.51985	0.769006	0.568965	0.547036
1.66441	1.36026	0.600121	0.324231		0.973009	1.98285	0.735577	0.583475
1.73611	1.39471	0.757566	0.583224		1.1532	0.691636	0.765663	0.893228
1.75724	1.41668	0.460346	0.618855		0.595242	1.22	0.708915	0.846196
1.76124	1.48467	1.16075	0.753693		0.694646	0.940285	0.482289	1.20752
1.84884	1.48523	0.6255	0.504684		0.83239	1.52208	0.606307	0.945601
1.88841	1.50803	1.03244	1.28011		0.994681	0.992031	0.795952	0.86209
1.92331	1.5496	0.844639	0.469689		0.994681	0.88238	0.54896	1.04943
1.94155	1.56355	0.903656	1.06963			0.859358	0.497253	0.679242
2.09603	1.56866	1.03213	1.14422			0.958195	0.630084	0.945986
2.10134	1.59903	0.935509	1.08741			1.02676	0.952445	0.733286
2.16167	1.63782	0.578938	0.635622			1.15041	0.567228	0.996162
2.20872	1.63842	0.88343	0.708367			1.07529		0.949021
2.42612	1.66152	0.540541	0.596373			0.948655		0.645595
2.91616	1.66321	1.27371	0.967133			1.1381		0.753595
	1.69737		0.883407			1.01572		0.448753
	1.76154		0.984416			1.09614		0.824863
	1.91741		0.638696			1.02774		0.969846
	1.96803		0.944902			1.3172		1.25757
	1.97895		1.10116			0.890376		0.75419
	1.9932		1.10447			1.09723		0.847336
	2.04533		1.08444			1.07161		0.891362
	2.04982		0.945855			0.989833		0.944226
	2.22458		0.836416			1.0317		1.16499
	2.27143					1.22788		0.820716
	2.27588					1.31406		1.11255
	2.34494					1.21943		0.935021
	2.4267					1.06717
	2.61952					0.9075
	2.87037					0.99788
	2.99719					1.0638
						1.14679
						0.881604
						1.30199
						1.15217
						1.39649
						1.24386
						0.741896
						1.124
						1.16256
						1.07031
						1.61978
						1.61978

## Sheet: Fig 3d
siCtrl	siSMARCAL1	siZRANB3	siHLTF
1.36231	1.83668	2.40548	2.02745
1.21926	1.72833	2.24295	1.93901
1.13607	1.51292	2.16098	1.91781
1.07811	1.49352	2.155	1.89901
1.05812	1.48034	2.12819	1.6921
1.02044	1.44549	2.06184	1.6816
0.984132	1.42877	1.9633	1.64472
0.96249	1.41299	1.8959	1.57279
0.962178	1.40368	1.78558	1.56696
0.96108	1.38154	1.72933	1.55757
0.950746	1.28184	1.69595	1.55568
0.92938	1.2407	1.61043	1.53926
0.929226	1.20584	1.60263	1.50639
0.92511	1.19883	1.51504	1.4726
0.92483	1.18818	1.50489	1.47244
0.905429	1.17998	1.46519	1.43003
0.878399	1.17691	1.45366	1.42416
0.87744	1.15745	1.43226	1.42345
0.871167	1.15716	1.42574	1.41935
0.864663	1.14921	1.40569	1.41228
0.855916	1.14413	1.37057	1.40945
0.852483	1.12854	1.35547	1.40578
0.852183	1.12337	1.32934	1.39662
0.838014	1.11586	1.30271	1.38708
0.835859	1.10774	1.2733	1.3697
0.834739	1.10458	1.26486	1.35907
0.834107	1.09703	1.26255	1.34543
0.831007	1.09416	1.2621	1.2982
0.829171	1.07991	1.2598	1.29763
0.825648	1.07411	1.25775	1.27728
0.821108	1.07375	1.25004	1.27127
0.816861	1.06801	1.245	1.26061
0.81668	1.04315	1.2415	1.25328
0.809543	1.04037	1.21859	1.23599
0.80662	1.0376	1.21317	1.20198
0.805999	1.0372	1.21317	1.19955
0.804259	1.03037	1.20687	1.19902
0.803699	1.03036	1.18118	1.19758
0.802773	1.02019	1.1804	1.19242
0.79983	1.01479	1.17794	1.17204
0.793605	0.99826	1.16948	1.16959
0.79226	0.992973	1.16563	1.1623
0.791209	0.990921	1.16209	1.14553
0.789877	0.984463	1.15856	1.14232
0.779619	0.967401	1.14739	1.13957
0.778983	0.963246	1.12645	1.13567
0.777483	0.962506	1.12619	1.13459
0.77737	0.961433	1.12177	1.13456
0.776816	0.954124	1.11742	1.1279
0.776534	0.949062	1.11128	1.12121
0.774659	0.942989	1.10251	1.0973
0.774358	0.937037	1.10251	1.09517
0.771335	0.933286	1.09859	1.09381
0.768652	0.930932	1.09402	1.09235
0.765794	0.929771	1.09302	1.08584
0.761663	0.921341	1.08858	1.08331
0.759457	0.918009	1.08643	1.08213
0.752328	0.916314	1.0863	1.08191
0.749212	0.912621	1.07874	1.07919
0.743231	0.908543	1.07312	1.07848
0.743198	0.900346	1.06771	1.06566
0.73504	0.900228	1.06441	1.06529
0.73361	0.894874	1.06045	1.06459
0.731454	0.894863	1.05903	1.05985
0.730171	0.889766	1.05768	1.05054
0.729756	0.889094	1.05709	1.04701
0.728395	0.88765	1.05226	1.04623
0.725968	0.884278	1.04662	1.04395
0.724286	0.881704	1.04044	1.04324
0.71855	0.880747	1.03964	1.03712
0.714886	0.878029	1.03881	1.03259
0.709505	0.87721	1.03664	1.02754
0.708281	0.873789	1.03645	1.02656
0.707333	0.872299	1.03182	1.02585
0.706799	0.870716	1.02853	1.02548
0.704221	0.869822	1.02279	1.02368
0.700986	0.869754	1.01711	1.01735
0.699559	0.865397	1.01186	1.016
0.698998	0.863683	1.00842	1.01287
0.698112	0.862641	1.0055	1.00895
0.697762	0.86108	1.00466	1
0.697708	0.858188	1.00362	1
0.69411	0.852798	1.00072	0.997334
0.691907	0.85058	0.995538	0.99258
0.691506	0.849415	0.991762	0.991138
0.689473	0.843062	0.986956	0.98927
0.6878	0.83921	0.982241	0.987713
0.683855	0.831128	0.979353	0.982401
0.681901	0.826809	0.976747	0.977074
0.680697	0.824811	0.974983	0.975921
0.680235	0.821791	0.973932	0.973804
0.677761	0.820434	0.973075	0.972546
0.676071	0.81886	0.970882	0.970244
0.675628	0.815864	0.970452	0.969475
0.674716	0.815465	0.967459	0.967523
0.673338	0.808613	0.964547	0.965109
0.670566	0.807692	0.962115	0.964821
0.669996	0.802805	0.960232	0.961936
0.669991	0.80245	0.957908	0.960824
0.669433	0.800907	0.955865	0.956123
0.667589	0.800181	0.943384	0.95474
0.666815	0.799081	0.942837	0.948902
0.666481	0.79233	0.941446	0.947026
0.664292	0.789498	0.940545	0.945355
0.661196	0.78481	0.939496	0.944819
0.659937	0.784426	0.93705	0.944692
0.658425	0.780612	0.935048	0.942589
0.656692	0.779777	0.931565	0.940318
0.656287	0.777534	0.931419	0.931576
0.654682	0.773437	0.930355	0.930258
0.650173	0.766251	0.924973	0.927803
0.6495	0.766152	0.919778	0.926426
0.648256	0.760354	0.91806	0.925413
0.64622	0.758603	0.914514	0.925205
0.640386	0.75648	0.909788	0.924556
0.639761	0.75633	0.906932	0.923265
0.637555	0.755284	0.902103	0.920887
0.635309	0.753279	0.901812	0.915313
0.635039	0.752216	0.899846	0.914639
0.633599	0.750497	0.899285	0.91087
0.632492	0.748252	0.898461	0.909394
0.63236	0.746115	0.898045	0.908055
0.628395	0.744776	0.894612	0.906765
0.627949	0.741278	0.893336	0.906641
0.627803	0.741056	0.892272	0.902524
0.627528	0.736679	0.88945	0.900657
0.626802	0.735772	0.885513	0.900292
0.626384	0.735402	0.881227	0.893779
0.62523	0.731095	0.880592	0.893349
0.623424	0.728282	0.879784	0.893327
0.622412	0.727314	0.877689	0.888978
0.61816	0.717659	0.877187	0.888166
0.617331	0.717142	0.877058	0.885806
0.613331	0.715356	0.876566	0.885205
0.61194	0.715322	0.873384	0.88484
0.610739	0.714756	0.872577	0.883
0.610632	0.713207	0.870752	0.875585
0.609406	0.711637	0.86998	0.868713
0.603008	0.710396	0.861751	0.86722
0.602622	0.706343	0.860288	0.867025
0.602454	0.704353	0.859076	0.866291
0.598547	0.697306	0.85121	0.86584
0.59851	0.695994	0.848138	0.865482
0.597259	0.691231	0.847855	0.864162
0.59641	0.688815	0.847757	0.863518
0.589588	0.684078	0.847519	0.860842
0.587611	0.683364	0.846375	0.860225
0.5856	0.683313	0.845853	0.860114
0.582914	0.681421	0.845455	0.857997
0.58277	0.680065	0.845232	0.854809
0.582321	0.67829	0.843806	0.854689
0.581341	0.677517	0.840704	0.853513
0.576414	0.675086	0.837949	0.853416
0.574208	0.674934	0.834033	0.850205
0.572413	0.674134	0.828247	0.840443
0.571235	0.671354	0.825832	0.839099
0.569323	0.66879	0.823278	0.834693
0.568762	0.665806	0.822307	0.832288
0.568298	0.661242	0.822102	0.830913
0.567832	0.658734	0.821883	0.830842
0.563986	0.657261	0.818472	0.826824
0.562194	0.651496	0.818466	0.825878
0.561165	0.648999	0.81669	0.824043
0.559115	0.648859	0.815849	0.822241
0.558156	0.64661	0.813664	0.819878
0.552501	0.646439	0.812968	0.819443
0.551666	0.641654	0.811206	0.819429
0.551546	0.639867	0.810699	0.817877
0.549154	0.639851	0.80908	0.817157
0.547185	0.636152	0.808505	0.815405
0.546877	0.633403	0.802428	0.814796
0.546683	0.632291	0.801425	0.813425
0.546515	0.631272	0.800943	0.812539
0.539311	0.630942	0.800094	0.808822
0.538481	0.630506	0.798671	0.808562
0.53473	0.628445	0.792965	0.805874
0.533582	0.627818	0.792481	0.80374
0.530676	0.62745	0.791589	0.801818
0.52778	0.625706	0.788403	0.796224
0.524213	0.624224	0.787764	0.795068
0.522753	0.622919	0.784064	0.793787
0.520179	0.622283	0.782889	0.793595
0.517988	0.620262	0.778933	0.791309
0.517234	0.616191	0.778601	0.790736
0.516586	0.613835	0.773848	0.789993
0.515592	0.613714	0.770884	0.789043
0.512583	0.610707	0.767331	0.786136
0.51255	0.608562	0.764505	0.783068
0.511914	0.608373	0.759901	0.781595
0.510797	0.608007	0.758296	0.780041
0.507673	0.606961	0.757411	0.779813
0.505464	0.604812	0.756658	0.777759
0.501469	0.603928	0.756601	0.776361
0.500904	0.603777	0.754942	0.774637
0.500556	0.603627	0.754327	0.77374
0.498461	0.60185	0.752465	0.772537
0.49778	0.599437	0.749052	0.767256
0.49658	0.593304	0.749017	0.765033
0.496135	0.593235	0.740881	0.76431
0.492083	0.589867	0.738721	0.764223
0.489845	0.588177	0.735501	0.763439
0.486223	0.585069	0.732458	0.760705
0.485279	0.582702	0.731984	0.759855
0.483848	0.582689	0.728603	0.759295
0.483454	0.582279	0.727337	0.757913
0.483261	0.579377	0.720593	0.757646
0.481269	0.577737	0.717761	0.756693
0.476287	0.575937	0.70874	0.756256
0.476164	0.574692	0.707049	0.755103
0.47425	0.570969	0.7059	0.753758
0.472173	0.570953	0.703161	0.753632
0.471915	0.568954	0.702533	0.750044
0.470839	0.568639	0.700509	0.745557
0.470024	0.565546	0.700275	0.74351
0.467234	0.5636	0.699082	0.74084
0.462344	0.559388	0.691173	0.740299
0.460069	0.558294	0.684566	0.739691
0.455431	0.557439	0.684279	0.738394
0.451766	0.556592	0.682893	0.736223
0.451716	0.552007	0.680702	0.731501
0.444926	0.549385	0.678437	0.730517
0.444824	0.542641	0.677529	0.725083
0.440149	0.541044	0.66973	0.714222
0.440145	0.531163	0.664691	0.710608
0.437086	0.530915	0.664145	0.70654
0.43645	0.526432	0.64762	0.706475
0.430095	0.522813	0.647479	0.69857
0.422406	0.515934	0.646351	0.69564
0.421403	0.514841	0.646179	0.695425
0.417305	0.514662	0.643138	0.694799
0.414901	0.504979	0.643092	0.688447
0.412769	0.502808	0.635966	0.688138
0.410739	0.496095	0.634833	0.686364
0.410165	0.495266	0.626432	0.683202
0.409953	0.494387	0.624946	0.680931
0.409049	0.492024	0.624426	0.676216
0.404226	0.491741	0.62151	0.670468
0.403322	0.491505	0.621358	0.669352
0.40302	0.49136	0.612777	0.664292
0.400573	0.4894	0.609486	0.660913
0.400442	0.487637	0.608293	0.659689
0.398414	0.468907	0.60743	0.658998
0.381478	0.461924	0.606387	0.655575
0.368968	0.459525	0.605325	0.655116
0.365263	0.442133	0.60161	0.654345
0.354535	0.423824	0.595545	0.651644
0.353333	0.404066	0.588518	0.639572
0.351291	0.398149	0.578202	0.636021
0.345561	0.288732	0.573121	0.630399
0.343075		0.568303	0.626706
0.339496		0.562676	0.621852
0.324975		0.562103	0.619363
0.306732		0.557937	0.616198
0.3037		0.550081	0.61045
0.284263		0.544423	0.609181
0.276072		0.543228	0.603099
		0.531725	0.601152
		0.524878	0.600224
		0.518579	0.599941
		0.511555	0.594684
		0.509248	0.591047
		0.507212	0.590446
		0.505916	0.589102
		0.496225	0.570546
		0.45697	0.563093
		0.45671	0.552973
		0.431424	0.549053
		0.415091	0.53953
		0.40199	0.533751
		0.387739	0.520801
			0.519002
			0.499604
			0.494078
			0.475357
			0.474725
			0.403697
			0.371286

[truncated: 54 more sheets: Fig 4a, Fig 4b, Fig 4c, Fig 5a, Fig 5b, Fig 5d, Fig 5e, Fig 6a, Fig 6b, Fig 7a, Fig 7b, Fig 7c, Fig 8a, Fig 8b, Fig 8c, Fig 8d and 8e, Fig 9a, Fig 9b, Supplementary Fig 2a, Supplementary Fig 2b …]
